# Supplementary material for: Conuping BSA-Seq and RNA-Seq Reveal the Molecular Pathway and Genes Associated with the Plant Height of Foxtail Millet (Setaria italica)
Source: Int J Mol Sci. 2022 Oct 5;23(19):11824. doi: 10.3390/ijms231911824 (PMC9569614; doi:10.3390/ijms231911824)
Supplement: Supplementary file 1 [file ijms-23-11824-s001.zip]

Archive with 8 entries (8 files):
- 1.Supplementary Table S1. The quality summary of BSA-Seq data.xls
- 2.Supplementary Table S2. The results of SNP annotation.xls
- 4.Supplementary Table S3. The basic situation of 128 candidate genes.xlsx
- 5.Supplementary Table S4. The quality summary of BSA-Seq data.xls
- 7.Supplementary Table S5. The FPKM stastic.xls
- Supplementary Table S6. KEGG enrichment analysis of down-regulated DEGs.xls
- Supplementary Table S7. KEGG enrichment analysis of up-regulated DEGs.xls
- Supplementary Table S8. Expression of candidate genes on chromosome VIII in RNA-Seq.xlsx
