# Supplementary material for: Conuping BSA-Seq and RNA-Seq Reveal the Molecular Pathway and Genes Associated with the Plant Height of Foxtail Millet (Setaria italica)
Source: Int J Mol Sci. 2022 Oct 5;23(19):11824. doi: 10.3390/ijms231911824 (PMC9569614; doi:10.3390/ijms231911824)
Supplement: Supplementary file 1 [file ijms-23-11824-s001.zip › 1.Supplementary Table S1. The quality summary of BSA-Seq data.xls]

## Sheet: CleanData_QCsummary
1.Supplementary Table S1. The quality summary of BSA-Seq data
Sample	Raw Bases(bp)	Clean Bases(bp)	Effective Rate(%)	Error Rate(%)	Q20(%)	Q30(%)	GC Content(%)
AYP1	5017362600	4992738600	99.51	0.02	98.1	94.59	46.94
XAP1	5562522000	5533010700	99.47	0.03	98.01	94.36	46.52
F2H	29411172900	29130722400	99.05	0.03	95.82	89.79	45.77
F2L	29537405700	29300241000	99.2	0.03	96.41	90.94	45.91
Sample : Sample name Raw Base : Output of raw data, number of sequencing sequences multiplied by length of sequencing sequences in bp Clean Base : Effective data after filtering, the number of filtered sequencing sequences multiplied by the length of sequencing sequences, with bp as the unit Effective Rate : the ratio of clean data to raw data after filtering Error Rate : Sequencing Error Rate, c…
