# Supplementary material for: Conuping BSA-Seq and RNA-Seq Reveal the Molecular Pathway and Genes Associated with the Plant Height of Foxtail Millet (Setaria italica)
Source: Int J Mol Sci. 2022 Oct 5;23(19):11824. doi: 10.3390/ijms231911824 (PMC9569614; doi:10.3390/ijms231911824)
Supplement: Supplementary file 1 [file ijms-23-11824-s001.zip › 2.Supplementary Table S2. The results of SNP annotation.xls]

## Sheet: SNP_Annotation_Statistics
	Category	Number of SNPs
	Total	1918974													Exonic
	Intergenic	1490767		Category	Total	Intergenic	Upstream	Downstream	Upstream/Downstream	UTR3	UTR5	UTR5/UTR3	Intronic	Splicing	Stop gain	Stop loss	Synonymous	Non-synonymous	ts	tv	ts/tv
	Upstream	112838		Number of SNPs	1918974	1490767	112838	100030	12861	16900	10023	208	90897	364	981	161	34189	48755	1408289	510685	2.757
	Downstream	100030
	Upstream/Downstream	12861
	UTR3	16900
	UTR5	10023
	UTR5/UTR3	208
	Intronic	90897
	Splicing	364
Exonic	Stop gain	981
Exonic	Stop loss	161
Exonic	Synonymous	34189
Exonic	Non-synonymous	48755
	ts	1408289
	tv	510685
	ts/tv	2.757

## Sheet: Sheet1
	Supplementary Table S2 The results of SNP annotation
Category	Total	Intergenic	Upstream	Downstream	Upstream/ Downstream	UTR3	UTR5	UTR5/UTR3	Intronic	Splicing	Exonic				ts	tv	ts/tv
											Stop gain	Stop loss	Synonymous	Non-synonymous
Number of SNPs	1918974	1490767	112838	100030	12861	16900	10023	208	90897	364	981	161	34189	48755	1408289	510685	2.757
