# Supplementary material for: Conuping BSA-Seq and RNA-Seq Reveal the Molecular Pathway and Genes Associated with the Plant Height of Foxtail Millet (Setaria italica)
Source: Int J Mol Sci. 2022 Oct 5;23(19):11824. doi: 10.3390/ijms231911824 (PMC9569614; doi:10.3390/ijms231911824)
Supplement: Supplementary file 1 [file ijms-23-11824-s001.zip › 4.Supplementary Table S3. The basic situation of 128 candidate genes.xlsx]

## Sheet: geneanno2 (1)
Supplementary Table S3. The basic situation of 128 candidate genes
Serial Number	Ensembl Gene Id	Chromosome	Start position	End position	description
1	SETIT_034409mg	IX	51736211	51746209	Anaphase-promoting complex, cyclosome, subunit 3
2	SETIT_033879mg	IX	51916122	51925937	C-5 cytosine-specific DNA methylase
3	SETIT_036714mg	IX	51727447	51730058	Catalyzes the reduction of a 3''-keto intermediate during the biosynthesis of 2'-deoxymugineic acid (DMA) from L-Met. Involved in the formation of phytosiderophores (MAs) belonging to the mugineic acid family and required to acquire iron
4	SETIT_039523mg	IX	48054480	48055993	Belongs to the glycosyltransferase 8 family
5	SETIT_035858mg	IX	51802818	51806974	POT family
6	SETIT_035975mg	IX	51880783	51884894	Cation efflux family
7	SETIT_040178mg	IX	51767564	51770029	POT family
8	SETIT_034843mg	IX	51772544	51777335	protein NRT1/ PTR FAMILY 8.3
9	SETIT_037316mg	IX	51866068	51869158	Ribosomal L40e family
10	SETIT_035388mg	IX	51753546	51756348	Belongs to the group II decarboxylase family
11	SETIT_039227mg	IX	51909957	51911298	Protein of unknown function (DUF1618)
12	SETIT_035635mg	IX	51718990	51722462	zinc finger
13	SETIT_034149mg	IX	51930740	51937986	The coatomer is a cytosolic protein complex that binds to dilysine motifs and reversibly associates with Golgi non- clathrin-coated vesicles, which further mediate biosynthetic protein transport from the ER, via the Golgi up to the trans Golgi network. Coatomer complex is required for budding from Golgi membranes, and is essential for the retrograde Golgi-to-ER transport of dilysine-tagged protei…
14	SETIT_040190mg	IX	51799242	51801341	protein NRT1/ PTR FAMILY 8.3
15	SETIT_033964mg	IX	51892270	51899105	hypothetical protein
16	SETIT_039876mg	IX	51748963	51749661	Myb-like DNA-binding domain
17	SETIT_039509mg	IX	51900887	51901930	hypothetical protein
18	SETIT_039964mg	IX	48982521	48985841	Pentatricopeptide repeat-containing protein
19	SETIT_034471mg	IX	48021147	48023267	DYW family of nucleic acid deaminases
20	SETIT_035556mg	IX	51662123	51664823	Inositol polyphosphate phosphatase, catalytic domain homologues
21	SETIT_035274mg	IX	51974942	51980755	Cytochrome P450
22	SETIT_036379mg	IX	49047753	49050212	Gamma interferon inducible lysosomal thiol reductase (GILT)
23	SETIT_040009mg	IX	49075178	49078544	CHCH domain
24	SETIT_036290mg	IX	51869885	51872074	Belongs to the protein kinase superfamily. Tyr protein kinase family
25	SETIT_034751mg	IX	51693031	51698622	Microtubule associated protein (MAP65/ASE1 family)
26	SETIT_039439mg	IX	51812563	51814473	DYW family of nucleic acid deaminases
27	SETIT_038393mg	IX	51685422	51685872	hypothetical protein
28	SETIT_040535mg	IX	49073912	49074396	hypothetical protein
29	SETIT_036459mg	IX	51645069	51647895	Purple acid phosphatase
30	SETIT_040122mg	IX	51951681	51953007	Belongs to the glycosyl hydrolase 17 family
31	SETIT_036040mg	IX	57393666	57398434	Glycosyl transferase family, a/b domain
32	SETIT_037386mg	IX	57410407	57414404	Det1 complexing ubiquitin ligase
33	SETIT_035707mg	IX	57161829	57164972	Belongs to the glyceraldehyde-3-phosphate dehydrogenase family
34	SETIT_038610mg	IX	57419571	57420029	hypothetical protein
35	SETIT_035191mg	IX	57423254	57427483	Protein kinase domain
36	SETIT_036864mg	IX	57696084	57697236	B3 DNA binding domain
37	SETIT_040450mg	IX	57424860	57425415	hypothetical protein
38	SETIT_035189mg	IX	57402148	57406964	Domain of unknown function DUF21
39	SETIT_035100mg	IX	52237314	52242741	Squalene epoxidase
40	SETIT_039289mg	IX	57457264	57459496	PPPDE putative peptidase domain
41	SETIT_037335mg	IX	57397512	57400256	hypothetical protein
42	SETIT_037978mg	IX	57414464	57415423	endonucleolytic cleavage to generate mature 5'-end of SSU-rRNA from (SSU-rRNA, 5.8S rRNA, LSU-rRNA)
43	SETIT_034117mg	IX	57166965	57174311	Belongs to the RNR ribonuclease family
44	SETIT_036375mg	IX	57429375	57432915	Diacylglycerol kinase catalytic domain
45	SETIT_039220mg	IX	57377475	57379326	hypothetical protein
46	SETIT_034904mg	IX	57439447	57442618	Belongs to the sterol desaturase family
47	SETIT_036983mg	IX	57465017	57466208	membrane-associated kinase regulator
48	SETIT_039619mg	IX	52124177	52125486	G-quadruplex DNA unwinding
49	SETIT_034720mg	IX	57492650	57497221	domain associated with HOX domains
50	SETIT_036127mg	IX	57144352	57148239	Myb-like DNA-binding domain
51	SETIT_040333mg	IX	57381275	57381837	Transcriptional repressor, ovate
52	SETIT_040295mg	IX	52098066	52102132	hypothetical protein
53	SETIT_034070mg	IX	52030318	52034005	Belongs to the protein kinase superfamily. Ser Thr protein kinase family
54	SETIT_035780mg	IX	52162072	52168019	Kinase that can phosphorylate various inositol polyphosphate such as Ins(3,4,5,6)P4 or Ins(1,3,4)P3
55	SETIT_035001mg	IX	52155967	52159679	Poly (ADP-ribose) polymerase
56	SETIT_034112mg	IX	57383025	57391873	D-isomer specific 2-hydroxyacid dehydrogenase, NAD binding domain
57	SETIT_036806mg	IX	52001067	52002978	At1g01500-like
58	SETIT_039395mg	IX	57174475	57176512	Membrane transport protein
59	SETIT_036404mg	IX	58677483	58679657	Formyl transferase
60	SETIT_040588mg	IX	58681783	58682160	hypothetical protein
61	SETIT_017539mg	I	36542422	36544052	Belongs to the peptidase A1 family
62	SETIT_033485mg	II	40215069	40216330	hypothetical protein
63	SETIT_036033mg	IX	58774750	58776419	Zinc-binding dehydrogenase
64	SETIT_019841mg	I	37536306	37542978	Catalytic subunit of pyrophosphate--fructose 6-phosphate 1-phosphotransferase. Catalyzes the phosphorylation of D-fructose 6-phosphate, the first committing step of glycolysis. Uses inorganic phosphate (PPi) as phosphoryl donor instead of ATP like common ATP-dependent phosphofructokinases (ATP-PFKs), which renders the reaction reversible, and can thus function both in glycolysis and gluconeogenes…
65	SETIT_016406mg	I	34987084	34991813	Protein PHOTOPERIOD-INDEPENDENT EARLY FLOWERING
66	SETIT_020055mg	I	34915135	34915706	hypothetical protein
67	SETIT_026716mg	VIII	27415988	27417973	hypothetical protein
68	SETIT_020415mg	I	37562211	37564237	hypothetical protein
69	SETIT_036411mg	IX	58674894	58676179	Belongs to the iron ascorbate-dependent oxidoreductase family
70	SETIT_017180mg	I	34948821	34954771	GPI transamidase subunit PIG-U
71	SETIT_019635mg	I	37589455	37591340	E2F/DP family winged-helix DNA-binding domain
72	SETIT_022906mg	III	279612	283365	DnaJ molecular chaperone homology domain
73	SETIT_038384mg	IX	58684634	58685155	hypothetical protein
74	SETIT_019560mg	I	37567962	37569832	hypothetical protein
75	SETIT_018429mg	I	34985645	34986734	Ribosomal L18 of archaea, bacteria, mitoch. and chloroplast
76	SETIT_019219mg	I	34917562	34918929	Pectinesterase
77	SETIT_020154mg	I	36602192	36603679	hypothetical protein
78	SETIT_022170mg	III	384413	385751	RING-type E3 ubiquitin transferase
79	SETIT_034079mg	IX	58814267	58818718	ERCC4 domain
80	SETIT_038847mg	IX	58679951	58683120	Catalyzes the formation of phosphatidylethanolamine (PtdEtn) from phosphatidylserine (PtdSer). Plays a central role in phospholipid metabolism and in the interorganelle trafficking of phosphatidylserine
81	SETIT_028269mg	VIII	28273783	28274632	Myb/SANT-like DNA-binding domain
82	SETIT_027835mg	VIII	29020436	29022329	Protein kinase domain
83	SETIT_023162mg	III	410470	413997	Belongs to the Nudix hydrolase family
84	SETIT_018675mg	I	36603814	36604428	hypothetical protein
85	SETIT_028021mg	VIII	28978928	28980985	source UniProtKB
86	SETIT_016137mg	I	37543514	37553260	helicase superfamily c-terminal domain
87	SETIT_012238mg	VII	35700104	35706421	Nodulin-like
88	SETIT_016768mg	I	33370693	33373902	C-terminus of AA_permease
89	SETIT_017676mg	I	34755591	34757004	Belongs to the sulfotransferase 1 family
90	SETIT_019084mg	I	34912224	34912739	Plant invertase/pectin methylesterase inhibitor
91	SETIT_028982mg	II	48264503	48268842	Potassium transporter
92	SETIT_004602mg	V	38401731	38404451	Salt stress response/antifungal
93	SETIT_027059mg	VIII	28960815	28961439	hypothetical protein
94	SETIT_027207mg	VIII	29019970	29025599	hypothetical protein
95	SETIT_034990mg	IX	58828716	58830930	POT family
96	SETIT_028099mg	VIII	29010543	29012510	Domain of unknown function (DUF4220)
97	SETIT_025793mg	III	389470	390509	hypothetical protein
98	SETIT_023093mg	III	50644994	50646824	tRNA-splicing endonuclease subunit sen54 N-term
99	SETIT_040092mg	IX	58777252	58778590	Histidine phosphatase superfamily (branch 1)
100	SETIT_036009mg	IX	57748785	57751559	Remorin, C-terminal region
101	SETIT_038862mg	IX	58839971	58845929	HEAT repeat-containing protein
102	SETIT_018716mg	I	34980258	34981114	hypothetical protein
103	SETIT_018713mg	I	34943216	34944366	hypothetical protein
104	SETIT_035219mg	IX	58779433	58782708	Belongs to the major facilitator superfamily. Sugar transporter (TC 2.A.1.1) family
105	SETIT_040799mg	IX	58735942	58736439	hypothetical protein
106	SETIT_039253mg	IX	58735262	58737115	Proton-conducting membrane transporter
107	SETIT_018993mg	I	34947875	34948768	hypothetical protein
108	SETIT_038640mg	IX	58827425	58828128	N-terminal domain of ribose phosphate pyrophosphokinase
109	SETIT_040602mg	IX	58834354	58836660	HEAT repeat-containing protein
110	SETIT_018527mg	I	36610714	36613124	gpi-anchored protein
111	SETIT_038808mg	IX	58766172	58767223	Myb/SANT-like DNA-binding domain
112	SETIT_019497mg	I	34982676	34984734	Auxin canalisation
113	SETIT_037846mg	IX	57763420	57764485	hypothetical protein
114	SETIT_026673mg	VIII	28990427	28991611	hypothetical protein
115	SETIT_025974mg	VIII	8002427	8007053	RWP-RK domain
116	SETIT_019510mg	I	33380410	33381506	Belongs to the MIP aquaporin (TC 1.A.8) family
117	SETIT_028117mg	VIII	28996556	28998463	Protein kinase domain
118	SETIT_034390mg	IX	57828563	57831187	PA domain
119	SETIT_019890mg	I	33378069	33379358	Plant pleckstrin homology-like region
120	SETIT_033870mg	IX	58798205	58810744	tRNA rRNA methyltransferase (SpoU) family protein
121	SETIT_026812mg	VIII	29025981	29028008	Protein kinase domain
122	SETIT_020559mg	I	37443258	37443787	hypothetical protein
123	SETIT_024634mg	III	391716	392987	RING-type E3 ubiquitin transferase
124	SETIT_036522mg	IX	58783032	58786775	Palmitoyl protein thioesterase
125	SETIT_024518mg	III	393800	395299	hypothetical protein
126	SETIT_036217mg	IX	58824191	58826975	Man1-Src1p-C-terminal domain
127	SETIT_033927mg	IX	57733941	57739048	Helicase associated domain (HA2) Add an annotation
128	SETIT_016067mg	I	42017703	42033495	callose synthase
