# Supplementary material for: Conuping BSA-Seq and RNA-Seq Reveal the Molecular Pathway and Genes Associated with the Plant Height of Foxtail Millet (Setaria italica)
Source: Int J Mol Sci. 2022 Oct 5;23(19):11824. doi: 10.3390/ijms231911824 (PMC9569614; doi:10.3390/ijms231911824)
Supplement: Supplementary file 1 [file ijms-23-11824-s001.zip › 5.Supplementary Table S4. The quality summary of BSA-Seq data.xls]

Supplementary Table S4. The quality summary of BSA-Seq data
Sample	Raw Reads	Raw Bases	Clean Reads	Clean Bases	Error Rate	Q20	Q30	GC Content
AYP1_1	51810866	7.77G	51123404	7.67G	0.02%	98.40%	95.40%	53.68%
AYP1_2	48765180	7.31G	47571968	7.14G	0.02%	98.37%	95.37%	53.63%
AYP1_3	46947856	7.04G	45527652	6.83G	0.02%	98.49%	95.66%	53.57%
XYP1_1	45017006	6.75G	44074408	6.61G	0.02%	98.47%	95.56%	53.59%
XYP1_2	56347458	8.45G	55221554	8.28G	0.02%	98.38%	95.33%	53.54%
XYP1_3	51785108	7.76G	50557676	7.58G	0.02%	98.35%	95.26%	53.70%
