# Supplementary material for: Conuping BSA-Seq and RNA-Seq Reveal the Molecular Pathway and Genes Associated with the Plant Height of Foxtail Millet (Setaria italica)
Source: Int J Mol Sci. 2022 Oct 5;23(19):11824. doi: 10.3390/ijms231911824 (PMC9569614; doi:10.3390/ijms231911824)
Supplement: Supplementary file 1 [file ijms-23-11824-s001.zip › 7.Supplementary Table S5. The FPKM stastic.xls]

FPKM Interval	AYP1_1	AYP1_2	AYP1_3	XYP1_1	XYP1_2	XYP1_3
0~1	16446(43.03%)	16489(43.14%)	16486(43.13%)	15919(41.65%)	15655(40.96%)	16050(41.99%)
1~3	3705(9.69%)	3666(9.59%)	3622(9.48%)	3641(9.53%)	3769(9.86%)	3647(9.54%)
3~15	8257(21.60%)	8290(21.69%)	8278(21.66%)	8672(22.69%)	8896(23.28%)	8612(22.53%)
15~60	7564(19.79%)	7513(19.66%)	7577(19.82%)	7677(20.09%)	7649(20.01%)	7621(19.94%)
>60	2249(5.88%)	2263(5.92%)	2258(5.91%)	2312(6.05%)	2252(5.89%)	2291(5.99%)
