# Supplementary material for: Conuping BSA-Seq and RNA-Seq Reveal the Molecular Pathway and Genes Associated with the Plant Height of Foxtail Millet (Setaria italica)
Source: Int J Mol Sci. 2022 Oct 5;23(19):11824. doi: 10.3390/ijms231911824 (PMC9569614; doi:10.3390/ijms231911824)
Supplement: Supplementary file 1 [file ijms-23-11824-s001.zip › Supplementary Table S6. KEGG enrichment analysis of down-regulated DEGs.xls]

Supplementary Table S6. KEGG enrichment analysis of down-regulated DEGs
KEGG_A_class	KEGG_B_class	Pathway	Count (2788)	Pathway ID	Genes	K_IDs
Metabolism	Global and overview maps	Metabolic pathways	1363	ko01100	SETIT_019495mg;SETIT_017927mg;SETIT_017215mg;SETIT_019998mg;SETIT_016350mg;SETIT_0172532mg;SETIT_016999mg;SETIT_019518mg;SETIT_016274mg;SETIT_016879mg;SETIT_020199mg;SETIT_0180552mg;SETIT_018128mg;SETIT_018008mg;SETIT_018061mg;SETIT_020004mg;SETIT_017575mg;SETIT_019268mg;SETIT_016884mg;SETIT_017353mg;SETIT_017037mg;SETIT_020048mg;SETIT_017629mg;SETIT_017891mg;SETIT_016840mg;SETIT_016269mg;SETIT_0…	K02260+K02267+K00658+K00495+K00700+K00083+K03781+K16190+K10534+K01255+K01188+K00611+K01850+K01738+K01183+K12405+K10526+K14184+K17761+K00457+K10960+K13648+K02641+K12451+K14175+K00454+K01179+K00940+K01904+K01895+K01179+K10775+K04715+K01051+K00430+K14184+K00817+K01051+K02114+K00366+K09840+K07252+K02110+K00432+K00895+K10532+K00512+K05293+K00951+K00083+K03526+K01082+K00430+K08681+K02147+K03794+K00430+…
Metabolism	Global and overview maps	Biosynthesis of secondary metabolites	798	ko01110	SETIT_017215mg;SETIT_019998mg;SETIT_016350mg;SETIT_0172532mg;SETIT_016999mg;SETIT_020199mg;SETIT_0180552mg;SETIT_018128mg;SETIT_018008mg;SETIT_017575mg;SETIT_019268mg;SETIT_017037mg;SETIT_016973mg;SETIT_017891mg;SETIT_016269mg;SETIT_016781mg;SETIT_018297mg;SETIT_016817mg;SETIT_016421mg;SETIT_016478mg;SETIT_017767mg;SETIT_016692mg;SETIT_016835mg;SETIT_020040mg;SETIT_017109mg;SETIT_016669mg;SETIT_0…	K00658+K00495+K00700+K00083+K03781+K01188+K00611+K01850+K01738+K10526+K14184+K10960+K10528+K12451+K00454+K06013+K00940+K01904+K01895+K10775+K00430+K14184+K00817+K09840+K09843+K00895+K00083+K03526+K00430+K03794+K00430+K15397+K01885+K11752+K00161+K01757+K01188+K01703+K04120+K01757+K15397+K01757+K00021+K00430+K14423+K01176+K05278+K15095+K00430+K15095+K00891+K01757+K01177+K00430+K15095+K00872+K16055+…
Genetic Information Processing	Translation	Ribosome	153	ko03010	SETIT_019505mg;SETIT_018551mg;SETIT_018102mg;SETIT_018671mg;SETIT_019362mg;SETIT_016942mg;SETIT_018204mg;SETIT_018712mg;SETIT_018832mg;SETIT_019535mg;SETIT_018640mg;SETIT_018869mg;SETIT_018593mg;SETIT_018294mg;SETIT_018710mg;SETIT_018437mg;SETIT_018544mg;SETIT_018430mg;SETIT_020648mg;SETIT_019343mg;SETIT_018292mg;SETIT_018321mg;SETIT_018125mg;SETIT_018592mg;SETIT_018526mg;SETIT_019647mg;SETIT_018…	K02986+K02949+K02906+K02875+K02983+K02988+K02937+K02910+K02922+K02900+K02951+K02978+K02893+K02995+K02918+K02881+K02904+K02940+K02922+K02917+K02884+K02888+K02866+K02955+K02870+K02899+K02881+K02974+K02934+K02935+K02940+K02956+K02924+K02894+K02955+K02927+K02883+K02938+K02935+K02951+K02930+K02896+K02930+K02927+K02885+K02930+K02915+K02900+K02936+K02998+K02941+K02929+K02865+K02959+K02991+K02927+K02885+…
Environmental Information Processing	Signal transduction	Plant hormone signal transduction	139	ko04075	SETIT_019300mg;SETIT_019642mg;SETIT_019402mg;SETIT_019196mg;SETIT_016376mg;SETIT_016630mg;SETIT_018481mg;SETIT_020232mg;SETIT_019582mg;SETIT_016513mg;SETIT_018749mg;SETIT_019102mg;SETIT_018041mg;SETIT_018317mg;SETIT_017107mg;SETIT_016333mg;SETIT_019182mg;SETIT_0162471mg;SETIT_019233mg;SETIT_016546mg;SETIT_018381mg;SETIT_016594mg;SETIT_019067mg;SETIT_0162472mg;SETIT_017572mg;SETIT_019927mg;SETIT_0…	K14488+K14488+K14492+K14488+K14509+K14491+K14484+K14495+K14503+K14513+K14488+K14488+K14484+K14496+K14514+K14510+K13449+K14489+K14492+K14491+K14488+K14515+K14488+K14489+K13413+K14509+K14486+K14488+K14496+K14488+K14492+K14432+K14498+K14484+K14492+K14516+K13422+K14431+K14431+K14509+K14487+K16189+K14505+K14432+K14503+K14431+K13464+K14484+K14514+K13422+K13449+K14497+K14499+K14432+K13449+K14513+K14514+…
Metabolism	Biosynthesis of other secondary metabolites	Phenylpropanoid biosynthesis	129	ko00940	SETIT_0172532mg;SETIT_016817mg;SETIT_016478mg;SETIT_017767mg;SETIT_0172531mg;SETIT_019256mg;SETIT_017813mg;SETIT_019549mg;SETIT_017751mg;SETIT_017675mg;SETIT_017693mg;SETIT_017703mg;SETIT_017734mg;SETIT_016926mg;SETIT_016467mg;SETIT_017097mg;SETIT_019982mg;SETIT_017824mg;SETIT_017811mg;SETIT_020133mg;SETIT_017727mg;SETIT_017780mg;SETIT_016790mg;SETIT_016767mg;SETIT_019385mg;SETIT_016504mg;SETIT_0…	K00083+K01904+K10775+K00430+K00083+K00430+K00430+K00430+K00430+K00430+K00430+K09753+K09753+K13065+K10775+K00430+K00430+K00430+K00430+K09753+K09753+K00430+K22395+K01904+K10775+K10775+K00430+K09756+K00487+K10775+K00430+K00430+K10775+K00430+K00430+K09753+K00430+K00083+K00430+K00430+K00430+K00083+K00430+K00430+K00430+K00430+K09753+K13065+K00430+K09756+K00430+K00430+K00083+K00430+K13065+K00430+K00588+…
Metabolism	Global and overview maps	Carbon metabolism	129	ko01200	SETIT_017215mg;SETIT_016999mg;SETIT_018008mg;SETIT_016421mg;SETIT_018548mg;SETIT_019896mg;SETIT_016228mg;SETIT_019653mg;SETIT_018557mg;SETIT_017614mg;SETIT_017471mg;SETIT_017316mg;SETIT_017423mg;SETIT_016930mg;SETIT_017508mg;SETIT_019771mg;SETIT_017571mg;SETIT_017536mg;SETIT_017403mg;SETIT_017082mg;SETIT_016771mg;SETIT_017390mg;SETIT_017480mg;SETIT_017360mg;SETIT_016850mg;SETIT_017267mg;SETIT_017…	K00658+K03781+K01738+K01895+K00161+K00122+K01595+K01738+K02437+K01623+K00134+K01900+K00948+K00036+K00121+K01602+K18121+K00030+K00927+K00134+K01647+K00855+K15893+K00134+K00627+K15633+K01738+K01057+K00162+K01899+K01689+K00627+K14272+K00873+K00026+K01807+K00814+K11517+K11517+K01938+K00140+K00051+K11517+K00235+K19269+K00121+K00873+K01057+K00850+K00164+K00236+K01810+K00028+K01681+K01807+K00873+K00121+…
Organismal Systems	Environmental adaptation	Plant-pathogen interaction	128	ko04626	SETIT_016261mg;SETIT_020209mg;SETIT_020049mg;SETIT_016803mg;SETIT_019380mg;SETIT_016638mg;SETIT_019416mg;SETIT_016899mg;SETIT_019605mg;SETIT_017142mg;SETIT_018277mg;SETIT_016805mg;SETIT_019182mg;SETIT_016703mg;SETIT_016440mg;SETIT_016502mg;SETIT_020177mg;SETIT_019718mg;SETIT_017260mg;SETIT_017572mg;SETIT_016531mg;SETIT_018156mg;SETIT_017119mg;SETIT_016825mg;SETIT_017529mg;SETIT_016450mg;SETIT_019…	K13457+K05391+K15397+K13412+K15397+K05391+K13414+K13412+K01373+K15397+K13448+K13412+K13449+K15397+K13430+K05391+K13448+K13456+K13414+K13413+K05391+K13458+K02358+K13427+K13425+K05391+K13414+K02183+K13412+K18875+K13425+K13457+K15397+K13436+K18835+K15397+K13457+K13436+K05391+K09487+K02183+K02183+K09487+K13449+K15397+K13457+K13457+K13429+K13412+K13449+K02183+K02183+K04079+K13447+K13412+K13457+K13449+…
Metabolism	Global and overview maps	Biosynthesis of amino acids	124	ko01230	SETIT_0180552mg;SETIT_018128mg;SETIT_018008mg;SETIT_016835mg;SETIT_016949mg;SETIT_017907mg;SETIT_020251mg;SETIT_019653mg;SETIT_017614mg;SETIT_017199mg;SETIT_017471mg;SETIT_017423mg;SETIT_017156mg;SETIT_018043mg;SETIT_019445mg;SETIT_017628mg;SETIT_018190mg;SETIT_018106mg;SETIT_017046mg;SETIT_017536mg;SETIT_017403mg;SETIT_017082mg;SETIT_016771mg;SETIT_017738mg;SETIT_017360mg;SETIT_016521mg;SETIT_01…	K00611+K01850+K01738+K00817+K01703+K00891+K00872+K01738+K01623+K01438+K00134+K00948+K00811+K01817+K01652+K01915+K01704+K00215+K01653+K00030+K00927+K00134+K01647+K00930+K00134+K01652+K00611+K15633+K01738+K00611+K00549+K01689+K05359+K14272+K00873+K01807+K10206+K00814+K01735+K00293+K14682+K01609+K00549+K01695+K00928+K00873+K00850+K01626+K01681+K01609+K05359+K12524+K01807+K00873+K00873+K01783+K00293+…
Genetic Information Processing	Folding, sorting and degradation	Protein processing in endoplasmic reticulum	112	ko04141	SETIT_016751mg;SETIT_017322mg;SETIT_019237mg;SETIT_018240mg;SETIT_018457mg;SETIT_018760mg;SETIT_018312mg;SETIT_018165mg;SETIT_020041mg;SETIT_017030mg;SETIT_018161mg;SETIT_017560mg;SETIT_017275mg;SETIT_018487mg;SETIT_018295mg;SETIT_016716mg;SETIT_019360mg;SETIT_016270mg;SETIT_016461mg;SETIT_018542mg;SETIT_017870mg;SETIT_018607mg;SETIT_019288mg;SETIT_019987mg;SETIT_018518mg;SETIT_018495mg;SETIT_019…	K10084+K09503+K06689+K13719+K13993+K03868+K14009+K10666+K06689+K10601+K04374+K10839+K09580+K13993+K13993+K14012+K08860+K09486+K09518+K13993+K14016+K06689+K06689+K10956+K03094+K13993+K09580+K09580+K12275+K13993+K14006+K14001+K10636+K14001+K14004+K14011+K12666+K09584+K03094+K09487+K09487+K03094+K12670+K06689+K14018+K14003+K08852+K03237+K14004+K04079+K01456+K08852+K03094+K03283+K13993+K03094+K10839+…
Metabolism	Carbohydrate metabolism	Starch and sucrose metabolism	110	ko00500	SETIT_016350mg;SETIT_020199mg;SETIT_016804mg;SETIT_0169761mg;SETIT_019105mg;SETIT_017283mg;SETIT_016909mg;SETIT_016592mg;SETIT_0163031mg;SETIT_019475mg;SETIT_016436mg;SETIT_0163032mg;SETIT_0169762mg;SETIT_016492mg;SETIT_019460mg;SETIT_017566mg;SETIT_020102mg;SETIT_019228mg;SETIT_016857mg;SETIT_020298mg;SETIT_017029mg;SETIT_016229mg;SETIT_016754mg;SETIT_017585mg;SETIT_017115mg;SETIT_020148mg;SETIT…	K00700+K01188+K01179+K01179+K01188+K01176+K01179+K01177+K16055+K01179+K00703+K16055+K01179+K00703+K01179+K01087+K01188+K01188+K01179+K01179+K19893+K00696+K01193+K01087+K00963+K00695+K16055+K01177+K01087+K01179+K01188+K01179+K00975+K01179+K01177+K05350+K16055+K19891+K13679+K07024+K01188+K01087+K00705+K19892+K01177+K01214+K19892+K01810+K01176+K01187+K01188+K01188+K16055+K00975+K01176+K01176+K01087+…
Environmental Information Processing	Signal transduction	MAPK signaling pathway - plant	109	ko04016	SETIT_016999mg;SETIT_019780mg;SETIT_019357mg;SETIT_018297mg;SETIT_016225mg;SETIT_016376mg;SETIT_019416mg;SETIT_020144mg;SETIT_016513mg;SETIT_018317mg;SETIT_017186mg;SETIT_016957mg;SETIT_016209mg;SETIT_017107mg;SETIT_016275mg;SETIT_016227mg;SETIT_016333mg;SETIT_019182mg;SETIT_0169071mg;SETIT_017482mg;SETIT_016594mg;SETIT_017260mg;SETIT_017554mg;SETIT_017572mg;SETIT_019927mg;SETIT_019527mg;SETIT_01…	K03781+K20716+K20725+K00940+K17686+K14509+K13414+K20716+K14513+K14496+K20714+K20538+K17686+K14514+K20717+K20718+K14510+K13449+K20607+K20558+K14515+K13414+K20535+K13413+K14509+K20604+K14496+K13425+K20607+K13414+K14498+K02183+K20607+K14516+K13422+K13425+K14509+K20604+K02183+K14514+K02183+K13422+K13449+K14497+K13449+K14513+K02183+K14514+K02183+K00940+K20606+K13447+K14516+K14516+K13449+K13449+K02183+…
Genetic Information Processing	Folding, sorting and degradation	Ubiquitin mediated proteolysis	106	ko04120	SETIT_016746mg;SETIT_017100mg;SETIT_019237mg;SETIT_018760mg;SETIT_016393mg;SETIT_017683mg;SETIT_016701mg;SETIT_020041mg;SETIT_017030mg;SETIT_017288mg;SETIT_016868mg;SETIT_016079mg;SETIT_016810mg;SETIT_017023mg;SETIT_016507mg;SETIT_018591mg;SETIT_019161mg;SETIT_017273mg;SETIT_017105mg;SETIT_018607mg;SETIT_019288mg;SETIT_020286mg;SETIT_018518mg;SETIT_017159mg;SETIT_016445mg;SETIT_017877mg;SETIT_031…	K08770+K03363+K06689+K03868+K03351+K04506+K03355+K06689+K10601+K03364+K08770+K10590+K08770+K08770+K10143+K03869+K03358+K10260+K03363+K06689+K06689+K10143+K03094+K08770+K03869+K04506+K02927+K10591+K10580+K03178+K10579+K02927+K20217+K04506+K03094+K20217+K03094+K02927+K06689+K10592+K08770+K12456+K08770+K02927+K10685+K08770+K03094+K02927+K02927+K10684+K10573+K03094+K02927+K10599+K09561+K10604+K10592+…
Genetic Information Processing	Transcription	Spliceosome	101	ko03040	SETIT_017424mg;SETIT_016750mg;SETIT_018249mg;SETIT_016686mg;SETIT_017933mg;SETIT_017871mg;SETIT_018264mg;SETIT_018234mg;SETIT_020253mg;SETIT_017971mg;SETIT_016127mg;SETIT_019252mg;SETIT_018681mg;SETIT_017376mg;SETIT_018645mg;SETIT_016063mg;SETIT_018851mg;SETIT_019511mg;SETIT_016307mg;SETIT_016129mg;SETIT_016235mg;SETIT_016115mg;SETIT_018870mg;SETIT_030585mg;SETIT_028718mg;SETIT_033596mg;SETIT_029…	K12849+K12829+K12733+K06063+K12839+K12870+K11095+K12896+K12741+K12893+K12830+K12883+K11088+K13025+K12625+K12854+K11098+K12741+K12864+K12818+K12842+K12828+K11098+K12849+K12815+K12741+K12820+K12897+K12880+K12843+K12821+K12834+K12867+K12741+K12832+K12877+K12831+K12836+K12818+K12885+K11086+K12741+K11099+K12817+K03283+K12875+K12900+K12830+K12881+K10599+K12869+K12813+K12873+K12855+K12812+K12896+K12622+…
Cellular Processes	Transport and catabolism	Endocytosis	95	ko04144	SETIT_019464mg;SETIT_018427mg;SETIT_018266mg;SETIT_016256mg;SETIT_016567mg;SETIT_016238mg;SETIT_017670mg;SETIT_018254mg;SETIT_017232mg;SETIT_016408mg;SETIT_017523mg;SETIT_016830mg;SETIT_016527mg;SETIT_016080mg;SETIT_017756mg;SETIT_017787mg;SETIT_019245mg;SETIT_028891mg;SETIT_028927mg;SETIT_032151mg;SETIT_031086mg;SETIT_029003mg;SETIT_032037mg;SETIT_028907mg;SETIT_031041mg;SETIT_030483mg;SETIT_030…	K12183+K18467+K12195+K01528+K12195+K12471+K12200+K12185+K11826+K12489+K05757+K12483+K19476+K18442+K12486+K12486+K01115+K10591+K01115+K07901+K07901+K00889+K19366+K01115+K12191+K18462+K10364+K01528+K01115+K07904+K12193+K19476+K19476+K12193+K12472+K12486+K03283+K07904+K12194+K07904+K12188+K12489+K05754+K07904+K17917+K01528+K07904+K07897+K07904+K18443+K12198+K11827+K01115+K01115+K12469+K07897+K03283+…
Metabolism	Carbohydrate metabolism	Glycolysis / Gluconeogenesis	69	ko00010	SETIT_016421mg;SETIT_016669mg;SETIT_018548mg;SETIT_019533mg;SETIT_017614mg;SETIT_017471mg;SETIT_017508mg;SETIT_017498mg;SETIT_017526mg;SETIT_017050mg;SETIT_017403mg;SETIT_017082mg;SETIT_017692mg;SETIT_017639mg;SETIT_017835mg;SETIT_017840mg;SETIT_017684mg;SETIT_017360mg;SETIT_016850mg;SETIT_017267mg;SETIT_019841mg;SETIT_029223mg;SETIT_030212mg;SETIT_029698mg;SETIT_029802mg;SETIT_029361mg;SETIT_030…	K01895+K00895+K00161+K00016+K01623+K00134+K00121+K00001+K01785+K00128+K00927+K00134+K00002+K00016+K00002+K01792+K00002+K00134+K00627+K15633+K00895+K00895+K00162+K01689+K00627+K00873+K01792+K00121+K00873+K00850+K01810+K00873+K00121+K00873+K01803+K01568+K00873+K00844+K00002+K00927+K00850+K01689+K00002+K00850+K01568+K00002+K01792+K00162+K00844+K00002+K03841+K00002+K00844+K01792+K00895+K00895+K00927+…
Metabolism	Carbohydrate metabolism	Amino sugar and nucleotide sugar metabolism	68	ko00520	SETIT_019518mg;SETIT_018061mg;SETIT_020048mg;SETIT_017891mg;SETIT_018531mg;SETIT_016867mg;SETIT_016213mg;SETIT_020000mg;SETIT_0201821mg;SETIT_0201822mg;SETIT_017115mg;SETIT_019226mg;SETIT_031303mg;SETIT_029152mg;SETIT_030089mg;SETIT_029123mg;SETIT_030675mg;SETIT_029644mg;SETIT_030247mg;SETIT_030277mg;SETIT_029263mg;SETIT_029187mg;SETIT_029228mg;SETIT_030681mg;SETIT_029144mg;SETIT_030317mg;SETIT_0…	K16190+K01183+K13648+K12451+K00621+K13648+K12446+K08679+K12450+K12450+K00963+K12450+K00621+K13648+K00975+K13648+K01183+K08679+K01784+K13379+K08678+K13648+K01810+K01183+K01209+K00965+K00975+K12448+K00963+K01183+K00012+K12373+K00326+K01784+K12373+K00770+K00975+K00844+K20547+K12373+K00972+K12450+K00326+K13379+K08678+K13648+K00844+K06118+K13648+K12373+K00844+K17497+K20547+K16190+K13648+K00847+K13648+…
Metabolism	Energy metabolism	Oxidative phosphorylation	64	ko00190	SETIT_019495mg;SETIT_016404mg;SETIT_017927mg;SETIT_017993mg;SETIT_016123mg;SETIT_019152mg;SETIT_017038mg;SETIT_019434mg;SETIT_016122mg;SETIT_016659mg;SETIT_016411mg;SETIT_018247mg;SETIT_016395mg;SETIT_016234mg;SETIT_018691mg;SETIT_016918mg;SETIT_016117mg;SETIT_018380mg;SETIT_018065mg;SETIT_017076mg;SETIT_031874mg;SETIT_031251mg;SETIT_028836mg;SETIT_031473mg;SETIT_032812mg;SETIT_031139mg;SETIT_031…	K02260+K01507+K02267+K01507+K02114+K02110+K02147+K02114+K02114+K02145+K02114+K02137+K01507+K01535+K02151+K02114+K02114+K01507+K00411+K03953+K02152+K02267+K01535+K00417+K00235+K02134+K02260+K02138+K00236+K03942+K03955+K02115+K02144+K03937+K02114+K01507+K01535+K01507+K08738+K03882+K02265+K02133+K08738+K02140+K03945+K01507+K01507+K03955+K03940+K02150+K01535+K02265+K03943+K03965+K02265+K02151+K01535+…
Genetic Information Processing	Translation	mRNA surveillance pathway	62	ko03015	SETIT_016986mg;SETIT_016496mg;SETIT_017892mg;SETIT_016135mg;SETIT_018343mg;SETIT_017237mg;SETIT_016696mg;SETIT_0172482mg;SETIT_0168361mg;SETIT_019252mg;SETIT_016856mg;SETIT_017376mg;SETIT_0172481mg;SETIT_0168362mg;SETIT_016864mg;SETIT_020002mg;SETIT_016655mg;SETIT_016516mg;SETIT_018590mg;SETIT_029309mg;SETIT_028783mg;SETIT_0287121mg;SETIT_029047mg;SETIT_033271mg;SETIT_032825mg;SETIT_0287122mg;SET…	K04354+K15542+K04382+K14327+K14396+K14399+K18723+K14398+K11583+K12883+K03267+K13025+K14398+K11583+K11584+K06269+K04354+K14376+K14324+K03456+K14400+K14326+K14402+K14376+K12877+K14326+K14409+K14411+K13126+K14376+K11584+K12875+K14411+K13126+K11584+K03265+K14411+K12881+K12812+K11584+K06965+K14416+K11584+K14962+K03265+K11583+K12876+K14962+K14397+K12812+K13126+K12881+K13126+K04382+K04354+K06269+K14396+…
Genetic Information Processing	Folding, sorting and degradation	RNA degradation	60	ko03018	SETIT_018057mg;SETIT_017631mg;SETIT_017435mg;SETIT_017440mg;SETIT_016138mg;SETIT_020069mg;SETIT_017663mg;SETIT_016107mg;SETIT_016320mg;SETIT_018385mg;SETIT_0201941mg;SETIT_017954mg;SETIT_016221mg;SETIT_016665mg;SETIT_018645mg;SETIT_016927mg;SETIT_016397mg;SETIT_0201942mg;SETIT_016700mg;SETIT_029182mg;SETIT_030149mg;SETIT_029698mg;SETIT_0295551mg;SETIT_0295552mg;SETIT_032129mg;SETIT_029255mg;SETIT…	K12606+K12599+K03678+K03678+K03654+K12581+K12606+K12616+K12617+K07573+K12599+K12608+K00962+K12605+K12625+K12614+K04043+K12599+K04077+K00962+K12611+K01689+K12581+K12581+K12581+K04043+K03654+K12606+K12607+K00850+K13126+K04043+K12587+K13126+K04043+K12622+K12603+K12581+K00850+K01689+K12624+K12617+K12605+K04077+K00850+K11600+K12581+K12627+K13126+K13126+K04077+K12616+K12581+K14442+K12581+K12598+K00850+…
Metabolism	Carbohydrate metabolism	Pentose and glucuronate interconversions	58	ko00040	SETIT_019518mg;SETIT_019219mg;SETIT_019968mg;SETIT_017224mg;SETIT_0174181mg;SETIT_019127mg;SETIT_017692mg;SETIT_017835mg;SETIT_0174182mg;SETIT_020152mg;SETIT_016953mg;SETIT_017115mg;SETIT_017684mg;SETIT_019555mg;SETIT_019694mg;SETIT_029691mg;SETIT_032143mg;SETIT_029287mg;SETIT_032233mg;SETIT_033284mg;SETIT_029381mg;SETIT_032068mg;SETIT_032329mg;SETIT_032614mg;SETIT_031033mg;SETIT_030204mg;SETIT_0…	K16190+K01051+K01051+K01728+K01213+K01051+K00002+K00002+K01213+K01051+K01213+K00963+K00002+K01051+K01051+K01805+K01051+K01051+K01213+K01051+K00854+K01051+K01051+K01051+K01783+K01051+K00963+K01805+K00012+K01213+K01051+K00002+K01051+K00854+K01051+K00854+K01213+K01051+K00002+K01213+K00002+K00002+K01213+K00002+K01728+K01728+K01213+K16190+K01213+K01213+K12447+K01728+K01051+K01213+K16190+K16190+K01213+…
Metabolism	Lipid metabolism	Glycerophospholipid metabolism	57	ko00564	SETIT_016242mg;SETIT_016993mg;SETIT_016886mg;SETIT_016961mg;SETIT_017495mg;SETIT_017919mg;SETIT_017452mg;SETIT_017822mg;SETIT_017470mg;SETIT_018530mg;SETIT_018638mg;SETIT_019245mg;SETIT_029774mg;SETIT_030421mg;SETIT_029922mg;SETIT_028927mg;SETIT_031928mg;SETIT_030556mg;SETIT_032348mg;SETIT_029394mg;SETIT_028907mg;SETIT_028941mg;SETIT_030220mg;SETIT_029902mg;SETIT_029933mg;SETIT_029916mg;SETIT_021…	K01126+K00901+K13508+K13519+K18696+K06124+K00981+K00968+K00993+K00550+K01047+K01115+K22389+K18693+K06129+K01115+K00650+K01517+K01126+K00894+K01115+K01115+K13506+K06129+K00981+K00006+K15728+K08730+K01115+K01115+K00901+K13508+K08730+K13510+K13508+K13508+K13513+K06130+K13523+K06130+K13523+K13508+K18693+K00006+K13508+K00901+K06130+K00999+K16860+K00993+K06129+K13510+K18693+K01115+K18693+K00006+K01047
Genetic Information Processing	Translation	Nucleocytoplasmic transport	56	ko03013	SETIT_016135mg;SETIT_016187mg;SETIT_016348mg;SETIT_016074mg;SETIT_016696mg;SETIT_019252mg;SETIT_016086mg;SETIT_017376mg;SETIT_016076mg;SETIT_017000mg;SETIT_019052mg;SETIT_018590mg;SETIT_018537mg;SETIT_0300421mg;SETIT_0300422mg;SETIT_029686mg;SETIT_030632mg;SETIT_0287121mg;SETIT_030454mg;SETIT_028644mg;SETIT_032825mg;SETIT_028822mg;SETIT_0287122mg;SETIT_028746mg;SETIT_033130mg;SETIT_028775mg;SETIT…	K14327+K20223+K13174+K14310+K18723+K12883+K14303+K13025+K09291+K14315+K13176+K14324+K20724+K03231+K03231+K14307+K14004+K14326+K12880+K14314+K12877+K14288+K14326+K20222+K13175+K14290+K12160+K14004+K14297+K12875+K12881+K14293+K14319+K20724+K03231+K03231+K12812+K07936+K03231+K18752+K03231+K14319+K12876+K03231+K03231+K12812+K14293+K14313+K03231+K14317+K14321+K12881+K12881+K07936+K12881+K20222
Metabolism	Amino acid metabolism	Cysteine and methionine metabolism	55	ko00270	SETIT_018008mg;SETIT_017413mg;SETIT_017484mg;SETIT_019653mg;SETIT_019533mg;SETIT_020398mg;SETIT_019178mg;SETIT_017837mg;SETIT_017049mg;SETIT_017156mg;SETIT_017309mg;SETIT_017639mg;SETIT_017185mg;SETIT_017893mg;SETIT_020059mg;SETIT_017713mg;SETIT_0289991mg;SETIT_030459mg;SETIT_030117mg;SETIT_030392mg;SETIT_0289992mg;SETIT_029364mg;SETIT_028691mg;SETIT_030501mg;SETIT_028859mg;SETIT_030103mg;SETIT_0…	K01738+K01611+K05396+K01738+K00016+K00797+K00815+K05933+K01251+K00811+K00815+K00016+K00815+K01011+K00815+K01738+K00549+K00797+K00026+K05953+K00549+K00928+K00558+K05933+K12524+K01611+K05933+K00640+K17398+K00899+K05933+K01011+K00558+K00026+K00789+K05933+K00547+K00026+K00549+K01919+K01762+K00026+K01611+K01738+K14455+K00815+K00058+K01738+K00928+K00815+K01738+K01760+K05933+K01244+K01738
Cellular Processes	Transport and catabolism	Peroxisome	51	ko04146	SETIT_016999mg;SETIT_020004mg;SETIT_018129mg;SETIT_019480mg;SETIT_018070mg;SETIT_017732mg;SETIT_017537mg;SETIT_032354mg;SETIT_030105mg;SETIT_030630mg;SETIT_029877mg;SETIT_029063mg;SETIT_029923mg;SETIT_032983mg;SETIT_0301901mg;SETIT_030627mg;SETIT_029585mg;SETIT_029511mg;SETIT_032843mg;SETIT_0322551mg;SETIT_032986mg;SETIT_0301902mg;SETIT_030009mg;SETIT_032607mg;SETIT_029577mg;SETIT_0322552mg;SETIT…	K03781+K12405+K13337+K13341+K13347+K06664+K13335+K13356+K13346+K13344+K13336+K01897+K11517+K13356+K11517+K11517+K13356+K01578+K13346+K13356+K00106+K11517+K00306+K05940+K13356+K13356+K00869+K00031+K01897+K11147+K17879+K00869+K04564+K00306+K00869+K05677+K13343+K13343+K13354+K04564+K13348+K00232+K00232+K01897+K00232+K00232+K03781+K00232+K03426+K13352+K13354
Metabolism	Lipid metabolism	Glycerolipid metabolism	50	ko00561	SETIT_017737mg;SETIT_016993mg;SETIT_016886mg;SETIT_016961mg;SETIT_017050mg;SETIT_017692mg;SETIT_017835mg;SETIT_017684mg;SETIT_016983mg;SETIT_016355mg;SETIT_030421mg;SETIT_030452mg;SETIT_030003mg;SETIT_029118mg;SETIT_029907mg;SETIT_030323mg;SETIT_030220mg;SETIT_0299872mg;SETIT_0299871mg;SETIT_033538mg;SETIT_029462mg;SETIT_021091mg;SETIT_021354mg;SETIT_022480mg;SETIT_021707mg;SETIT_021624mg;SETIT_0…	K14457+K00901+K13508+K13519+K00128+K00002+K00002+K00002+K03715+K09480+K18693+K01054+K07407+K00679+K07407+K07407+K13506+K07407+K07407+K01054+K03715+K15728+K00901+K00002+K13508+K13508+K13508+K00002+K13513+K00002+K11155+K01054+K13523+K13523+K01054+K00002+K06118+K13508+K18693+K13508+K00002+K00901+K11155+K00128+K00128+K18693+K15918+K18693+K00863+K00863
Metabolism	Carbohydrate metabolism	Pyruvate metabolism	49	ko00620	SETIT_016421mg;SETIT_018548mg;SETIT_017648mg;SETIT_016228mg;SETIT_019533mg;SETIT_017508mg;SETIT_017498mg;SETIT_017050mg;SETIT_017692mg;SETIT_017639mg;SETIT_017835mg;SETIT_017684mg;SETIT_016850mg;SETIT_030212mg;SETIT_029802mg;SETIT_029361mg;SETIT_030117mg;SETIT_029817mg;SETIT_030124mg;SETIT_031419mg;SETIT_029317mg;SETIT_029215mg;SETIT_031029mg;SETIT_032698mg;SETIT_029221mg;SETIT_030604mg;SETIT_028…	K01895+K00161+K01759+K01595+K00016+K00121+K00001+K00128+K00002+K00016+K00002+K00002+K00627+K00162+K00627+K00873+K00026+K00051+K00121+K00873+K00102+K00028+K00873+K00121+K00873+K01069+K01595+K00873+K01759+K00002+K00029+K18881+K00002+K00026+K00002+K00029+K00162+K00002+K00026+K00002+K00026+K00029+K01512+K00161+K01512+K00128+K00128+K00161+K01595
Metabolism	Nucleotide metabolism	Purine metabolism	42	ko00230	SETIT_018297mg;SETIT_016286mg;SETIT_017423mg;SETIT_017005mg;SETIT_018172mg;SETIT_019295mg;SETIT_017707mg;SETIT_029080mg;SETIT_030556mg;SETIT_030049mg;SETIT_029734mg;SETIT_032986mg;SETIT_030438mg;SETIT_028940mg;SETIT_031248mg;SETIT_029294mg;SETIT_029593mg;SETIT_032142mg;SETIT_030174mg;SETIT_031375mg;SETIT_029306mg;SETIT_030546mg;SETIT_0211872mg;SETIT_022361mg;SETIT_021679mg;SETIT_023331mg;SETIT_02…	K00940+K00951+K00948+K00759+K07023+K10807+K00856+K00951+K01517+K01923+K14641+K00106+K00860+K01490+K18532+K00602+K00088+K00940+K01488+K18453+K00951+K03787+K01490+K18151+K00764+K00760+K00939+K01490+K00942+K01510+K00939+K01466+K01933+K00940+K00940+K00939+K00940+K02083+K00948+K10808+K01427+K10807
Genetic Information Processing	Replication and repair	Nucleotide excision repair	42	ko03420	SETIT_018115mg;SETIT_016065mg;SETIT_0190461mg;SETIT_017989mg;SETIT_018760mg;SETIT_017560mg;SETIT_020109mg;SETIT_0190462mg;SETIT_019604mg;SETIT_019203mg;SETIT_017973mg;SETIT_017595mg;SETIT_018063mg;SETIT_016596mg;SETIT_016431mg;SETIT_019209mg;SETIT_031288mg;SETIT_033255mg;SETIT_033139mg;SETIT_029493mg;SETIT_023985mg;SETIT_021296mg;SETIT_025458mg;SETIT_024957mg;SETIT_022140mg;SETIT_025363mg;SETIT_0…	K04802+K02324+K07466+K10739+K03868+K10839+K07466+K07466+K07466+K07466+K03143+K10756+K10739+K07466+K10756+K07466+K02326+K03505+K07466+K10839+K10845+K10844+K03144+K07466+K02202+K07466+K07466+K03144+K10610+K10845+K07466+K07466+K07466+K10842+K07466+K07466+K07466+K07466+K10739+K10839+K10756+K10740
Metabolism	Metabolism of other amino acids	Glutathione metabolism	41	ko00480	SETIT_016879mg;SETIT_018223mg;SETIT_020398mg;SETIT_016930mg;SETIT_017015mg;SETIT_017077mg;SETIT_016718mg;SETIT_019295mg;SETIT_031035mg;SETIT_030459mg;SETIT_030121mg;SETIT_031003mg;SETIT_030912mg;SETIT_028883mg;SETIT_030840mg;SETIT_030665mg;SETIT_033126mg;SETIT_032178mg;SETIT_031051mg;SETIT_031046mg;SETIT_031032mg;SETIT_029284mg;SETIT_022178mg;SETIT_023447mg;SETIT_023186mg;SETIT_023201mg;SETIT_023…	K01255+K00432+K00797+K00036+K00383+K00434+K01255+K10807+K00799+K00797+K01581+K00799+K00434+K00799+K00799+K00799+K00799+K01581+K11188+K00799+K00799+K00799+K00031+K00432+K00799+K21888+K00799+K00799+K00799+K00799+K01919+K00036+K00799+K00033+K00799+K10808+K00432+K10807+K00799+K21888+K00383
Metabolism	Energy metabolism	Carbon fixation in photosynthetic organisms	41	ko00710	SETIT_016228mg;SETIT_017614mg;SETIT_017471mg;SETIT_019771mg;SETIT_017403mg;SETIT_017082mg;SETIT_017390mg;SETIT_017360mg;SETIT_029700mg;SETIT_030117mg;SETIT_030780mg;SETIT_032667mg;SETIT_029817mg;SETIT_029215mg;SETIT_030842mg;SETIT_031033mg;SETIT_030636mg;SETIT_028826mg;SETIT_032523mg;SETIT_023465mg;SETIT_021917mg;SETIT_024907mg;SETIT_023466mg;SETIT_022574mg;SETIT_023461mg;SETIT_022899mg;SETIT_021…	K01595+K01623+K00134+K01602+K00927+K00134+K00855+K00134+K14272+K00026+K01807+K00814+K00051+K00028+K01807+K01783+K01803+K01595+K00814+K01602+K00927+K00029+K01602+K00026+K01602+K01807+K00029+K01602+K03841+K00026+K01602+K00026+K00029+K14455+K00927+K01623+K03841+K00615+K00615+K01595+K00134
Genetic Information Processing	Replication and repair	Homologous recombination	41	ko03440	SETIT_0190461mg;SETIT_017989mg;SETIT_016130mg;SETIT_019738mg;SETIT_016108mg;SETIT_020109mg;SETIT_0190462mg;SETIT_019604mg;SETIT_019203mg;SETIT_019782mg;SETIT_018063mg;SETIT_016241mg;SETIT_016596mg;SETIT_019209mg;SETIT_033255mg;SETIT_028895mg;SETIT_028726mg;SETIT_033019mg;SETIT_033139mg;SETIT_028742mg;SETIT_022431mg;SETIT_021970mg;SETIT_024957mg;SETIT_025052mg;SETIT_025363mg;SETIT_025167mg;SETIT_0…	K07466+K10739+K10875+K10875+K10866+K07466+K07466+K07466+K07466+K10901+K10739+K03655+K07466+K07466+K03505+K03165+K10728+K10875+K07466+K15362+K10869+K10683+K07466+K04482+K07466+K07466+K10875+K11864+K10683+K07466+K10875+K07466+K07466+K12173+K07466+K07466+K07466+K07466+K20776+K10739+K10740
Cellular Processes	Transport and catabolism	Phagosome	41	ko04145	SETIT_018088mg;SETIT_018399mg;SETIT_017038mg;SETIT_016659mg;SETIT_018333mg;SETIT_018396mg;SETIT_019987mg;SETIT_018691mg;SETIT_017205mg;SETIT_031874mg;SETIT_028663mg;SETIT_029822mg;SETIT_028669mg;SETIT_029790mg;SETIT_023140mg;SETIT_024142mg;SETIT_023263mg;SETIT_020982mg;SETIT_022523mg;SETIT_023233mg;SETIT_022048mg;SETIT_023210mg;SETIT_024533mg;SETIT_022335mg;SETIT_022011mg;SETIT_022175mg;SETIT_008…	K08488+K04392+K02147+K02145+K04392+K04392+K10956+K02151+K07375+K02152+K00921+K07374+K00921+K02144+K07897+K01365+K07897+K00921+K01365+K04392+K07375+K04392+K02150+K07887+K01365+K08057+K07889+K01365+K02151+K09481+K01365+K00921+K00921+K07375+K02153+K02145+K01365+K04392+K02147+K08057+K07375
Metabolism	Global and overview maps	Fatty acid metabolism	40	ko01212	SETIT_020004mg;SETIT_017689mg;SETIT_016347mg;SETIT_017485mg;SETIT_020181mg;SETIT_020063mg;SETIT_016494mg;SETIT_017773mg;SETIT_019395mg;SETIT_030505mg;SETIT_030207mg;SETIT_029063mg;SETIT_030170mg;SETIT_029999mg;SETIT_030257mg;SETIT_030772mg;SETIT_030771mg;SETIT_030766mg;SETIT_029594mg;SETIT_033275mg;SETIT_023197mg;SETIT_024262mg;SETIT_021398mg;SETIT_024264mg;SETIT_021344mg;SETIT_006939mg;SETIT_006…	K12405+K10527+K10527+K10256+K09458+K03921+K00059+K10251+K00059+K10251+K00208+K01897+K10781+K03921+K00059+K10258+K10258+K10258+K09458+K09458+K10703+K02372+K01897+K00059+K10527+K00059+K09458+K10251+K10251+K00232+K00232+K10251+K03921+K01897+K00232+K10256+K00232+K00232+K10781+K10781
Genetic Information Processing	Translation	Ribosome biogenesis in eukaryotes	40	ko03008	SETIT_018596mg;SETIT_018432mg;SETIT_019218mg;SETIT_017895mg;SETIT_016737mg;SETIT_020009mg;SETIT_018967mg;SETIT_019346mg;SETIT_019448mg;SETIT_019198mg;SETIT_018350mg;SETIT_029271mg;SETIT_032615mg;SETIT_029137mg;SETIT_029320mg;SETIT_030945mg;SETIT_028775mg;SETIT_031248mg;SETIT_030468mg;SETIT_033202mg;SETIT_030672mg;SETIT_022672mg;SETIT_023187mg;SETIT_021248mg;SETIT_024481mg;SETIT_021172mg;SETIT_025…	K11129+K14568+K14545+K14563+K11883+K14571+K11130+K14565+K14536+K14565+K13288+K14564+K14565+K14557+K11131+K03264+K14290+K18532+K03097+K14565+K03115+K03538+K07936+K14552+K03537+K14558+K14560+K14565+K14539+K14521+K14560+K01164+K14554+K11129+K06943+K14553+K14566+K07936+K14571+K03097
Metabolism	Carbohydrate metabolism	Glyoxylate and dicarboxylate metabolism	39	ko00630	SETIT_016999mg;SETIT_016421mg;SETIT_019896mg;SETIT_018557mg;SETIT_0199961mg;SETIT_017628mg;SETIT_0199962mg;SETIT_019771mg;SETIT_017571mg;SETIT_016771mg;SETIT_017480mg;SETIT_028677mg;SETIT_029700mg;SETIT_030117mg;SETIT_029923mg;SETIT_0301901mg;SETIT_030627mg;SETIT_030359mg;SETIT_032453mg;SETIT_029341mg;SETIT_0301902mg;SETIT_023465mg;SETIT_023470mg;SETIT_021736mg;SETIT_022118mg;SETIT_021684mg;SETIT…	K03781+K01895+K00122+K02437+K01433+K01915+K01433+K01602+K18121+K01647+K15893+K00284+K14272+K00026+K11517+K11517+K11517+K19269+K01681+K01637+K11517+K01602+K02437+K22133+K01915+K00600+K01602+K00026+K00600+K01602+K01602+K00026+K01602+K00026+K00122+K15918+K03781+K15919+K15919
Environmental Information Processing	Signal transduction	Phosphatidylinositol signaling system	39	ko04070	SETIT_016993mg;SETIT_019684mg;SETIT_017645mg;SETIT_0161931mg;SETIT_018438mg;SETIT_017452mg;SETIT_0175141mg;SETIT_019333mg;SETIT_018572mg;SETIT_0175142mg;SETIT_029178mg;SETIT_028735mg;SETIT_029273mg;SETIT_028663mg;SETIT_029003mg;SETIT_031651mg;SETIT_032928mg;SETIT_028669mg;SETIT_029365mg;SETIT_030629mg;SETIT_031635mg;SETIT_029933mg;SETIT_032548mg;SETIT_031134mg;SETIT_021550mg;SETIT_021354mg;SETIT_…	K00901+K01092+K00913+K01099+K21797+K00981+K21797+K00915+K02183+K21797+K01110+K01099+K05857+K00921+K00889+K02183+K02183+K00921+K01099+K02183+K02183+K00981+K02183+K02183+K05857+K00901+K21797+K02183+K10572+K00921+K02183+K20279+K02183+K00901+K00999+K00921+K00921+K02183+K00889
Metabolism	Carbohydrate metabolism	Ascorbate and aldarate metabolism	37	ko00053	SETIT_019518mg;SETIT_018246mg;SETIT_020000mg;SETIT_017050mg;SETIT_017077mg;SETIT_016950mg;SETIT_017692mg;SETIT_017835mg;SETIT_017078mg;SETIT_017684mg;SETIT_029881mg;SETIT_029363mg;SETIT_029644mg;SETIT_030912mg;SETIT_032784mg;SETIT_032829mg;SETIT_022480mg;SETIT_023201mg;SETIT_022691mg;SETIT_0226291mg;SETIT_022419mg;SETIT_023037mg;SETIT_024626mg;SETIT_022734mg;SETIT_0226292mg;SETIT_006138mg;SETIT_0…	K16190+K08232+K08679+K00128+K00434+K08232+K00002+K00002+K08232+K00002+K08232+K00423+K08679+K00434+K00423+K00012+K00002+K21888+K00002+K00002+K14190+K17744+K00423+K00002+K00002+K00423+K00423+K16190+K08679+K00128+K12447+K00128+K16190+K21888+K00423+K16190+K00469
Metabolism	Energy metabolism	Photosynthesis	37	ko00195	SETIT_017629mg;SETIT_016123mg;SETIT_019152mg;SETIT_019434mg;SETIT_016122mg;SETIT_016411mg;SETIT_019827mg;SETIT_017591mg;SETIT_018719mg;SETIT_020386mg;SETIT_016918mg;SETIT_016117mg;SETIT_017921mg;SETIT_018775mg;SETIT_031456mg;SETIT_030172mg;SETIT_031391mg;SETIT_031265mg;SETIT_031101mg;SETIT_031212mg;SETIT_031478mg;SETIT_032210mg;SETIT_032709mg;SETIT_030431mg;SETIT_032403mg;SETIT_025037mg;SETIT_024…	K02641+K02114+K02110+K02114+K02114+K02114+K02691+K02641+K08901+K08901+K02114+K02114+K02636+K02712+K08905+K02641+K02639+K02693+K08901+K08906+K02698+K02115+K03541+K02717+K02114+K02710+K02709+K02721+K02699+K02695+K02635+K02639+K02717+K02712+K02710+K02706+K02641
Genetic Information Processing	Translation	Aminoacyl-tRNA biosynthesis	37	ko00970	SETIT_016198mg;SETIT_016998mg;SETIT_016776mg;SETIT_017189mg;SETIT_016174mg;SETIT_016471mg;SETIT_016336mg;SETIT_019628mg;SETIT_017014mg;SETIT_029339mg;SETIT_032516mg;SETIT_030663mg;SETIT_029171mg;SETIT_032441mg;SETIT_032139mg;SETIT_032976mg;SETIT_033068mg;SETIT_028828mg;SETIT_029412mg;SETIT_033095mg;SETIT_029360mg;SETIT_029151mg;SETIT_021163mg;SETIT_021996mg;SETIT_021775mg;SETIT_021014mg;SETIT_024…	K01873+K01889+K01885+K01866+K01870+K01885+K01874+K01866+K22503+K01881+K01872+K01883+K01876+K01873+K01892+K01872+K22503+K01873+K01893+K22503+K01883+K01868+K01892+K01889+K01881+K01869+K01869+K01883+K01873+K01890+K01867+K01893+K01886+K14164+K01872+K01870+K01872
Metabolism	Lipid metabolism	alpha-Linolenic acid metabolism	36	ko00592	SETIT_017575mg;SETIT_016973mg;SETIT_016269mg;SETIT_017689mg;SETIT_016347mg;SETIT_019843mg;SETIT_018638mg;SETIT_019840mg;SETIT_029774mg;SETIT_021204mg;SETIT_024246mg;SETIT_021344mg;SETIT_022226mg;SETIT_024534mg;SETIT_006698mg;SETIT_008335mg;SETIT_008379mg;SETIT_008705mg;SETIT_006681mg;SETIT_006673mg;SETIT_008458mg;SETIT_005814mg;SETIT_0065302mg;SETIT_008770mg;SETIT_006683mg;SETIT_0065301mg;SETIT_0…	K10526+K10528+K00454+K10527+K10527+K01723+K01047+K05894+K22389+K00454+K18858+K10527+K05894+K08241+K05894+K08241+K08241+K08241+K05894+K05894+K05894+K00232+K00232+K08241+K05894+K00232+K05894+K00232+K00454+K00232+K05894+K10526+K08241+K01723+K01047+K10526
Genetic Information Processing	Replication and repair	DNA replication	36	ko03030	SETIT_018115mg;SETIT_016065mg;SETIT_0190461mg;SETIT_017989mg;SETIT_018534mg;SETIT_020109mg;SETIT_0190462mg;SETIT_016456mg;SETIT_019604mg;SETIT_019203mg;SETIT_017595mg;SETIT_018063mg;SETIT_016596mg;SETIT_016431mg;SETIT_019209mg;SETIT_031288mg;SETIT_033255mg;SETIT_033139mg;SETIT_021342mg;SETIT_021313mg;SETIT_024957mg;SETIT_024045mg;SETIT_025363mg;SETIT_025167mg;SETIT_021224mg;SETIT_021465mg;SETIT_0…	K04802+K02324+K07466+K10739+K10745+K07466+K07466+K02209+K07466+K07466+K10756+K10739+K07466+K10756+K07466+K02326+K03505+K07466+K02210+K02541+K07466+K04799+K07466+K07466+K02542+K02321+K07466+K07466+K07466+K07466+K07466+K07466+K07466+K10739+K10756+K10740
Genetic Information Processing	Replication and repair	Mismatch repair	35	ko03430	SETIT_018115mg;SETIT_0190461mg;SETIT_017989mg;SETIT_0193142mg;SETIT_020109mg;SETIT_0190462mg;SETIT_019604mg;SETIT_019203mg;SETIT_0193141mg;SETIT_017595mg;SETIT_018063mg;SETIT_016596mg;SETIT_016431mg;SETIT_019209mg;SETIT_033402mg;SETIT_033255mg;SETIT_033139mg;SETIT_028708mg;SETIT_021117mg;SETIT_024957mg;SETIT_025363mg;SETIT_025167mg;SETIT_021154mg;SETIT_024115mg;SETIT_021256mg;SETIT_024444mg;SETIT…	K04802+K07466+K10739+K10858+K07466+K07466+K07466+K07466+K10858+K10756+K10739+K07466+K10756+K07466+K08739+K03505+K07466+K08737+K08735+K07466+K07466+K07466+K07456+K10746+K07466+K07466+K07466+K08736+K07466+K07466+K07466+K07466+K10739+K10756+K10740
Metabolism	Carbohydrate metabolism	Galactose metabolism	34	ko00052	SETIT_017526mg;SETIT_016754mg;SETIT_017115mg;SETIT_030003mg;SETIT_030450mg;SETIT_029907mg;SETIT_029471mg;SETIT_030323mg;SETIT_030247mg;SETIT_028815mg;SETIT_030317mg;SETIT_0299872mg;SETIT_029679mg;SETIT_0299871mg;SETIT_029000mg;SETIT_031983mg;SETIT_021809mg;SETIT_024589mg;SETIT_021617mg;SETIT_025317mg;SETIT_021760mg;SETIT_024615mg;SETIT_024585mg;SETIT_021569mg;SETIT_021395mg;SETIT_021993mg;SETIT_0…	K01785+K01193+K00963+K07407+K18819+K07407+K00850+K07407+K01784+K01187+K00965+K07407+K00963+K07407+K06617+K01784+K00844+K06617+K01193+K01193+K00850+K00850+K00844+K01193+K12309+K00844+K01193+K01187+K12447+K06617+K06617+K00850+K01785+K01785
Metabolism	Metabolism of terpenoids and polyketides	Terpenoid backbone biosynthesis	34	ko00900	SETIT_017037mg;SETIT_016781mg;SETIT_016429mg;SETIT_019865mg;SETIT_019431mg;SETIT_019383mg;SETIT_017062mg;SETIT_030661mg;SETIT_030285mg;SETIT_029207mg;SETIT_030981mg;SETIT_033396mg;SETIT_033005mg;SETIT_029067mg;SETIT_029736mg;SETIT_030503mg;SETIT_030132mg;SETIT_022641mg;SETIT_022312mg;SETIT_022815mg;SETIT_022881mg;SETIT_021864mg;SETIT_025328mg;SETIT_023132mg;SETIT_022717mg;SETIT_022125mg;SETIT_025…	K10960+K06013+K03526+K00021+K13789+K01770+K01597+K11778+K13789+K00021+K01823+K11778+K01823+K01662+K01641+K05955+K00869+K05356+K00787+K01823+K11778+K05906+K15889+K00869+K08658+K05356+K00869+K00787+K01662+K01597+K11778+K14066+K15889+K01662
Genetic Information Processing	Transcription	RNA polymerase	33	ko03020	SETIT_016141mg;SETIT_018619mg;SETIT_019639mg;SETIT_018767mg;SETIT_016066mg;SETIT_018627mg;SETIT_018302mg;SETIT_018628mg;SETIT_017911mg;SETIT_019573mg;SETIT_031842mg;SETIT_031560mg;SETIT_031168mg;SETIT_0302162mg;SETIT_031442mg;SETIT_031922mg;SETIT_032381mg;SETIT_031270mg;SETIT_033113mg;SETIT_031148mg;SETIT_031392mg;SETIT_023021mg;SETIT_024555mg;SETIT_023680mg;SETIT_022890mg;SETIT_022085mg;SETIT_00…	K03021+K03012+K03012+K03019+K16251+K03012+K03012+K03012+K03026+K03012+K03009+K03017+K03024+K03027+K03014+K03006+K03004+K03015+K03011+K03022+K03008+K03004+K03017+K03017+K03015+K03020+K03025+K03025+K03040+K00960+K03016+K02999+K03000
Genetic Information Processing	Folding, sorting and degradation	Proteasome	33	ko03050	SETIT_017277mg;SETIT_018126mg;SETIT_017174mg;SETIT_017313mg;SETIT_018239mg;SETIT_018644mg;SETIT_017286mg;SETIT_016647mg;SETIT_017324mg;SETIT_016271mg;SETIT_029643mg;SETIT_032485mg;SETIT_031055mg;SETIT_029836mg;SETIT_030866mg;SETIT_031093mg;SETIT_030647mg;SETIT_030916mg;SETIT_022760mg;SETIT_022130mg;SETIT_022542mg;SETIT_024273mg;SETIT_007154mg;SETIT_005670mg;SETIT_006597mg;SETIT_007168mg;SETIT_006…	K03065+K02735+K03064+K03066+K02726+K11599+K03061+K02725+K03063+K03028+K03033+K03063+K02732+K03062+K02736+K06693+K06700+K02731+K03030+K03036+K02739+K03038+K02728+K06699+K03064+K02738+K03066+K03061+K02737+K03065+K03061+K02735+K03029
Metabolism	Amino acid metabolism	Phenylalanine, tyrosine and tryptophan biosynthesis	32	ko00400	SETIT_018128mg;SETIT_016835mg;SETIT_017907mg;SETIT_019178mg;SETIT_017156mg;SETIT_018043mg;SETIT_017309mg;SETIT_017185mg;SETIT_020059mg;SETIT_032809mg;SETIT_029865mg;SETIT_030112mg;SETIT_030453mg;SETIT_029161mg;SETIT_030944mg;SETIT_029812mg;SETIT_029964mg;SETIT_030270mg;SETIT_022939mg;SETIT_021763mg;SETIT_021701mg;SETIT_022176mg;SETIT_024165mg;SETIT_006490mg;SETIT_006517mg;SETIT_006289mg;SETIT_006…	K01850+K00817+K00891+K00815+K00811+K01817+K00815+K00815+K00815+K05359+K01735+K01609+K01695+K01626+K01609+K05359+K01609+K05359+K00891+K13832+K13832+K15849+K01736+K14455+K00815+K06001+K15227+K00815+K01817+K00891+K15227+K00800
Metabolism	Biosynthesis of other secondary metabolites	Biosynthesis of various plant secondary metabolites	32	ko00999	SETIT_020199mg;SETIT_019105mg;SETIT_020102mg;SETIT_019228mg;SETIT_029565mg;SETIT_029536mg;SETIT_030392mg;SETIT_029661mg;SETIT_029542mg;SETIT_029509mg;SETIT_032721mg;SETIT_024975mg;SETIT_024527mg;SETIT_021785mg;SETIT_024398mg;SETIT_024599mg;SETIT_024819mg;SETIT_021763mg;SETIT_021701mg;SETIT_022004mg;SETIT_022586mg;SETIT_022719mg;SETIT_021753mg;SETIT_024458mg;SETIT_021490mg;SETIT_024206mg;SETIT_024…	K01188+K01188+K01188+K01188+K01188+K05350+K05953+K18054+K01188+K01188+K01188+K18054+K05350+K01188+K18054+K05349+K05349+K13832+K13832+K00789+K18054+K21568+K01188+K01188+K05349+K21568+K18054+K05350+K05350+K01188+K01188+K01188
Metabolism	Nucleotide metabolism	Pyrimidine metabolism	31	ko00240	SETIT_018297mg;SETIT_016597mg;SETIT_018340mg;SETIT_018172mg;SETIT_019295mg;SETIT_018467mg;SETIT_017204mg;SETIT_017307mg;SETIT_029497mg;SETIT_030955mg;SETIT_029734mg;SETIT_030460mg;SETIT_029993mg;SETIT_032142mg;SETIT_029595mg;SETIT_030546mg;SETIT_024874mg;SETIT_021356mg;SETIT_021583mg;SETIT_022847mg;SETIT_023025mg;SETIT_023182mg;SETIT_023103mg;SETIT_021485mg;SETIT_023039mg;SETIT_008699mg;SETIT_007…	K00940+K00876+K13800+K07023+K10807+K16904+K01956+K00207+K13998+K00943+K14641+K01240+K01431+K00940+K00761+K03787+K00254+K01510+K01937+K00761+K00943+K00940+K00940+K01937+K00940+K00857+K00761+K01955+K10808+K10807+K09903
Metabolism	Amino acid metabolism	Arginine and proline metabolism	31	ko00330	SETIT_017413mg;SETIT_020398mg;SETIT_017872mg;SETIT_016676mg;SETIT_017156mg;SETIT_017557mg;SETIT_017050mg;SETIT_020039mg;SETIT_016825mg;SETIT_016654mg;SETIT_016159mg;SETIT_029578mg;SETIT_029552mg;SETIT_030459mg;SETIT_030121mg;SETIT_029584mg;SETIT_030586mg;SETIT_032178mg;SETIT_030103mg;SETIT_022739mg;SETIT_021875mg;SETIT_021235mg;SETIT_021881mg;SETIT_022665mg;SETIT_021886mg;SETIT_021508mg;SETIT_024…	K01611+K00797+K00472+K01426+K00811+K12251+K00128+K12251+K13427+K01583+K01259+K01426+K01426+K00797+K01581+K01426+K00472+K01581+K01611+K00472+K17839+K12657+K01259+K13366+K17839+K00294+K01611+K14455+K01583+K00128+K00128
Metabolism	Metabolism of other amino acids	Cyanoamino acid metabolism	31	ko00460	SETIT_019998mg;SETIT_020199mg;SETIT_019105mg;SETIT_018109mg;SETIT_020102mg;SETIT_019228mg;SETIT_016877mg;SETIT_017596mg;SETIT_029565mg;SETIT_029536mg;SETIT_029542mg;SETIT_029509mg;SETIT_032721mg;SETIT_024527mg;SETIT_021785mg;SETIT_021947mg;SETIT_024599mg;SETIT_021684mg;SETIT_024819mg;SETIT_023604mg;SETIT_021753mg;SETIT_024458mg;SETIT_021490mg;SETIT_006263mg;SETIT_008660mg;SETIT_006286mg;SETIT_008…	K00495+K01188+K01188+K20802+K01188+K01188+K01501+K01501+K01188+K05350+K01188+K01188+K01188+K05350+K01188+K08249+K05349+K00600+K05349+K00600+K01188+K01188+K05349+K05350+K05350+K01188+K01188+K13027+K01188+K08248+K13027
Metabolism	Carbohydrate metabolism	Fructose and mannose metabolism	30	ko00051	SETIT_016669mg;SETIT_017614mg;SETIT_019677mg;SETIT_019841mg;SETIT_029223mg;SETIT_029691mg;SETIT_029471mg;SETIT_030636mg;SETIT_029684mg;SETIT_021809mg;SETIT_021760mg;SETIT_024351mg;SETIT_024615mg;SETIT_024585mg;SETIT_021471mg;SETIT_022310mg;SETIT_021993mg;SETIT_023057mg;SETIT_006454mg;SETIT_006294mg;SETIT_006156mg;SETIT_006629mg;SETIT_006699mg;SETIT_006843mg;SETIT_006745mg;SETIT_006593mg;SETIT_007…	K00895+K01623+K19355+K00895+K00895+K01805+K00850+K01803+K01805+K00844+K00850+K19355+K00850+K00844+K19355+K03841+K00844+K17497+K19355+K00895+K00895+K00847+K01711+K02377+K01623+K03841+K02377+K00850+K00863+K00863
Genetic Information Processing	Transcription	Basal transcription factors	30	ko03022	SETIT_017192mg;SETIT_018773mg;SETIT_019341mg;SETIT_017973mg;SETIT_030598mg;SETIT_033656mg;SETIT_028689mg;SETIT_022458mg;SETIT_023985mg;SETIT_024186mg;SETIT_021296mg;SETIT_025458mg;SETIT_023722mg;SETIT_025019mg;SETIT_022140mg;SETIT_022263mg;SETIT_024464mg;SETIT_023901mg;SETIT_024567mg;SETIT_021765mg;SETIT_022741mg;SETIT_021779mg;SETIT_020960mg;SETIT_007327mg;SETIT_005676mg;SETIT_006025mg;SETIT_007…	K03136+K03123+K14649+K03143+K03124+K03134+K03128+K14649+K10845+K03139+K10844+K03144+K03123+K03124+K02202+K14651+K03144+K10845+K03124+K03136+K03124+K03122+K03125+K10842+K03125+K03130+K03137+K03137+K03124+K03120
Metabolism	Carbohydrate metabolism	Pentose phosphate pathway	29	ko00030	SETIT_016669mg;SETIT_017614mg;SETIT_017423mg;SETIT_016930mg;SETIT_019841mg;SETIT_030554mg;SETIT_029223mg;SETIT_030780mg;SETIT_030733mg;SETIT_029471mg;SETIT_029228mg;SETIT_030842mg;SETIT_031033mg;SETIT_021760mg;SETIT_024615mg;SETIT_022899mg;SETIT_022310mg;SETIT_007319mg;SETIT_008602mg;SETIT_006294mg;SETIT_006330mg;SETIT_006156mg;SETIT_006588mg;SETIT_006745mg;SETIT_006593mg;SETIT_005927mg;SETIT_008…	K00895+K01623+K00948+K00036+K00895+K01057+K00895+K01807+K01057+K00850+K01810+K01807+K01783+K00850+K00850+K01807+K03841+K00851+K00036+K00895+K00033+K00895+K00948+K01623+K03841+K00615+K00615+K00850+K01057
Metabolism	Metabolism of cofactors and vitamins	Ubiquinone and other terpenoid-quinone biosynthesis	29	ko00130	SETIT_017353mg;SETIT_016817mg;SETIT_017217mg;SETIT_019178mg;SETIT_019044mg;SETIT_020026mg;SETIT_017309mg;SETIT_017380mg;SETIT_016767mg;SETIT_017185mg;SETIT_020059mg;SETIT_017654mg;SETIT_017698mg;SETIT_016880mg;SETIT_031096mg;SETIT_032850mg;SETIT_031510mg;SETIT_028951mg;SETIT_022533mg;SETIT_022608mg;SETIT_022114mg;SETIT_023271mg;SETIT_006517mg;SETIT_006518mg;SETIT_006528mg;SETIT_006857mg;SETIT_006…	K00457+K01904+K00457+K00815+K14759+K09834+K00815+K06125+K01904+K00815+K00815+K12501+K05928+K00487+K03809+K12501+K12501+K02552+K12502+K12501+K00487+K03809+K00815+K00815+K09833+K00591+K01904+K09833+K17872
Metabolism	Amino acid metabolism	Tyrosine metabolism	29	ko00350	SETIT_017353mg;SETIT_016835mg;SETIT_017217mg;SETIT_019178mg;SETIT_016543mg;SETIT_017508mg;SETIT_017498mg;SETIT_017156mg;SETIT_017294mg;SETIT_017309mg;SETIT_018280mg;SETIT_016442mg;SETIT_017185mg;SETIT_020059mg;SETIT_018261mg;SETIT_030124mg;SETIT_029899mg;SETIT_032698mg;SETIT_033345mg;SETIT_024060mg;SETIT_021823mg;SETIT_022176mg;SETIT_023240mg;SETIT_006490mg;SETIT_006517mg;SETIT_007184mg;SETIT_008…	K00457+K00817+K00457+K00815+K00276+K00121+K00001+K00811+K01555+K00815+K01800+K00276+K00815+K00815+K00422+K00121+K00276+K00121+K01592+K01593+K01593+K15849+K01800+K14455+K00815+K07253+K00422+K00451+K00815
Metabolism	Amino acid metabolism	Phenylalanine metabolism	28	ko00360	SETIT_017353mg;SETIT_016478mg;SETIT_016835mg;SETIT_017217mg;SETIT_016467mg;SETIT_019178mg;SETIT_016543mg;SETIT_016676mg;SETIT_017156mg;SETIT_017309mg;SETIT_019385mg;SETIT_016442mg;SETIT_017185mg;SETIT_016504mg;SETIT_020059mg;SETIT_016475mg;SETIT_029578mg;SETIT_029552mg;SETIT_029093mg;SETIT_029584mg;SETIT_029899mg;SETIT_024060mg;SETIT_021823mg;SETIT_022176mg;SETIT_006490mg;SETIT_006517mg;SETIT_007…	K00457+K10775+K00817+K00457+K10775+K00815+K00276+K01426+K00811+K00815+K10775+K00276+K00815+K10775+K00815+K10775+K01426+K01426+K10775+K01426+K00276+K01593+K01593+K15849+K14455+K00815+K07253+K00815
Metabolism	Carbohydrate metabolism	Inositol phosphate metabolism	28	ko00562	SETIT_019684mg;SETIT_017645mg;SETIT_0161931mg;SETIT_018438mg;SETIT_0175141mg;SETIT_019333mg;SETIT_0175142mg;SETIT_029178mg;SETIT_028735mg;SETIT_029273mg;SETIT_028663mg;SETIT_029327mg;SETIT_029003mg;SETIT_032616mg;SETIT_028669mg;SETIT_029365mg;SETIT_029588mg;SETIT_030636mg;SETIT_021550mg;SETIT_024969mg;SETIT_022015mg;SETIT_020982mg;SETIT_025245mg;SETIT_007265mg;SETIT_005675mg;SETIT_005671mg;SETIT_…	K01092+K00913+K01099+K21797+K21797+K00915+K21797+K01110+K01099+K05857+K00921+K00140+K00889+K01765+K00921+K01099+K01765+K01803+K05857+K21797+K10572+K00921+K20279+K00999+K00921+K00921+K00889+K00469
Metabolism	Lipid metabolism	Fatty acid elongation	26	ko00062	SETIT_020049mg;SETIT_019380mg;SETIT_017142mg;SETIT_016703mg;SETIT_017773mg;SETIT_030505mg;SETIT_032266mg;SETIT_032965mg;SETIT_029747mg;SETIT_030772mg;SETIT_030771mg;SETIT_030766mg;SETIT_023197mg;SETIT_024438mg;SETIT_021739mg;SETIT_021688mg;SETIT_008237mg;SETIT_006811mg;SETIT_006846mg;SETIT_006830mg;SETIT_008809mg;SETIT_006306mg;SETIT_008662mg;SETIT_006329mg;SETIT_006240mg;SETIT_035575mg	K15397+K15397+K15397+K15397+K10251+K10251+K15397+K15397+K15397+K10258+K10258+K10258+K10703+K15397+K15397+K15397+K15397+K10251+K10251+K10251+K15397+K15397+K15397+K15397+K15397+K15397
Metabolism	Amino acid metabolism	Glycine, serine and threonine metabolism	26	ko00260	SETIT_020251mg;SETIT_018557mg;SETIT_016543mg;SETIT_019398mg;SETIT_016442mg;SETIT_017480mg;SETIT_017267mg;SETIT_029700mg;SETIT_030453mg;SETIT_029364mg;SETIT_029899mg;SETIT_028859mg;SETIT_030009mg;SETIT_023470mg;SETIT_021684mg;SETIT_024134mg;SETIT_023604mg;SETIT_021388mg;SETIT_006556mg;SETIT_006289mg;SETIT_006100mg;SETIT_005769mg;SETIT_006524mg;SETIT_006912mg;SETIT_006858mg;SETIT_039683mg	K00872+K02437+K00276+K00108+K00276+K15893+K15633+K14272+K01695+K00928+K00276+K12524+K00306+K02437+K00600+K01733+K00600+K00306+K00499+K06001+K00058+K00928+K15918+K15919+K01834+K15919
Metabolism	Amino acid metabolism	Lysine degradation	26	ko00310	SETIT_017215mg;SETIT_016095mg;SETIT_016370mg;SETIT_016071mg;SETIT_019075mg;SETIT_017050mg;SETIT_016710mg;SETIT_019056mg;SETIT_019229mg;SETIT_020081mg;SETIT_033686mg;SETIT_028884mg;SETIT_028938mg;SETIT_028728mg;SETIT_030310mg;SETIT_029125mg;SETIT_029068mg;SETIT_032668mg;SETIT_030009mg;SETIT_021388mg;SETIT_024266mg;SETIT_021071mg;SETIT_005858mg;SETIT_006183mg;SETIT_005930mg;SETIT_006255mg	K00658+K11419+K11420+K11423+K11430+K00128+K11423+K11423+K11426+K09188+K00293+K11420+K11420+K11420+K11423+K11420+K11433+K00293+K00306+K00306+K11420+K11422+K11420+K00128+K11430+K00128
Metabolism	Metabolism of cofactors and vitamins	Porphyrin metabolism	26	ko00860	SETIT_017037mg;SETIT_018338mg;SETIT_016776mg;SETIT_016471mg;SETIT_017625mg;SETIT_0164622mg;SETIT_0164621mg;SETIT_032220mg;SETIT_032980mg;SETIT_030710mg;SETIT_032021mg;SETIT_033438mg;SETIT_029456mg;SETIT_030252mg;SETIT_025009mg;SETIT_022973mg;SETIT_022300mg;SETIT_021820mg;SETIT_021840mg;SETIT_021728mg;SETIT_025169mg;SETIT_007047mg;SETIT_006492mg;SETIT_006879mg;SETIT_006355mg;SETIT_008723mg	K10960+K03794+K01885+K01885+K01749+K01772+K01772+K01772+K08099+K22013+K01772+K03428+K01772+K08099+K08099+K22013+K00218+K01845+K01772+K01772+K01772+K21480+K01698+K03428+K01772+K21480
Genetic Information Processing	Replication and repair	Base excision repair	26	ko03410	SETIT_018115mg;SETIT_016065mg;SETIT_016357mg;SETIT_018635mg;SETIT_018143mg;SETIT_017343mg;SETIT_031512mg;SETIT_031288mg;SETIT_033255mg;SETIT_029380mg;SETIT_031130mg;SETIT_033171mg;SETIT_032477mg;SETIT_022877mg;SETIT_022757mg;SETIT_024942mg;SETIT_025156mg;SETIT_024045mg;SETIT_021968mg;SETIT_022091mg;SETIT_006592mg;SETIT_007288mg;SETIT_006812mg;SETIT_006537mg;SETIT_008109mg;SETIT_006186mg	K04802+K02324+K10798+K10802+K03652+K03660+K10802+K02326+K03505+K10798+K01246+K10772+K10798+K01247+K03648+K03575+K01247+K04799+K03575+K10563+K10563+K10802+K10803+K01246+K10773+K03512
Metabolism	Global and overview maps	2-Oxocarboxylic acid metabolism	25	ko01210	SETIT_016949mg;SETIT_017199mg;SETIT_017156mg;SETIT_019445mg;SETIT_018190mg;SETIT_017046mg;SETIT_017536mg;SETIT_016771mg;SETIT_017738mg;SETIT_016521mg;SETIT_029700mg;SETIT_032667mg;SETIT_029301mg;SETIT_029364mg;SETIT_032453mg;SETIT_032523mg;SETIT_022178mg;SETIT_021528mg;SETIT_021951mg;SETIT_022214mg;SETIT_006490mg;SETIT_005769mg;SETIT_007904mg;SETIT_007876mg;SETIT_034795mg	K01703+K01438+K00811+K01652+K01704+K01653+K00030+K01647+K00930+K01652+K14272+K00814+K14682+K00928+K01681+K00814+K00031+K00053+K00818+K00052+K14455+K00928+K13027+K13027+K14682
Organismal Systems	Environmental adaptation	Circadian rhythm - plant	25	ko04712	SETIT_020173mg;SETIT_016664mg;SETIT_016507mg;SETIT_018524mg;SETIT_020286mg;SETIT_020105mg;SETIT_016922mg;SETIT_016503mg;SETIT_030468mg;SETIT_030672mg;SETIT_033274mg;SETIT_023326mg;SETIT_025116mg;SETIT_021308mg;SETIT_021027mg;SETIT_022161mg;SETIT_021472mg;SETIT_007376mg;SETIT_008517mg;SETIT_008120mg;SETIT_006039mg;SETIT_007366mg;SETIT_008221mg;SETIT_006057mg;SETIT_033984mg	K16223+K12115+K10143+K16241+K10143+K16223+K12127+K12118+K03097+K03115+K12129+K16240+K16223+K12125+K16240+K12128+K12126+K16223+K16223+K16223+K12119+K16223+K03097+K12115+K12120
Metabolism	Amino acid metabolism	Tryptophan metabolism	24	ko00380	SETIT_017215mg;SETIT_016999mg;SETIT_016676mg;SETIT_017050mg;SETIT_016877mg;SETIT_017596mg;SETIT_029578mg;SETIT_029552mg;SETIT_033242mg;SETIT_029584mg;SETIT_029590mg;SETIT_030102mg;SETIT_021616mg;SETIT_024371mg;SETIT_024060mg;SETIT_022028mg;SETIT_023055mg;SETIT_025288mg;SETIT_021823mg;SETIT_022043mg;SETIT_022139mg;SETIT_006183mg;SETIT_006255mg;SETIT_006189mg	K00658+K03781+K01426+K00128+K01501+K01501+K01426+K01426+K07408+K01426+K07408+K11816+K16903+K07408+K01593+K11816+K22450+K07408+K01593+K16903+K16903+K00128+K00128+K03781
Metabolism	Glycan biosynthesis and metabolism	N-Glycan biosynthesis	24	ko00510	SETIT_019757mg;SETIT_016919mg;SETIT_020486mg;SETIT_016778mg;SETIT_019298mg;SETIT_019503mg;SETIT_018286mg;SETIT_019378mg;SETIT_019907mg;SETIT_017356mg;SETIT_017206mg;SETIT_029936mg;SETIT_029572mg;SETIT_029854mg;SETIT_029826mg;SETIT_024771mg;SETIT_021341mg;SETIT_022434mg;SETIT_021271mg;SETIT_021445mg;SETIT_021990mg;SETIT_005719mg;SETIT_007563mg;SETIT_0064412mg	K07252+K03849+K07432+K00902+K03843+K00737+K07441+K07441+K07252+K03843+K00736+K01001+K12666+K12670+K03847+K12345+K07151+K00737+K07151+K01230+K03844+K01231+K12668+K00726
Metabolism	Carbohydrate metabolism	Citrate cycle (TCA cycle)	23	ko00020	SETIT_017215mg;SETIT_018548mg;SETIT_017316mg;SETIT_017536mg;SETIT_016771mg;SETIT_016850mg;SETIT_030212mg;SETIT_030465mg;SETIT_029802mg;SETIT_030117mg;SETIT_032812mg;SETIT_028803mg;SETIT_031551mg;SETIT_032453mg;SETIT_022178mg;SETIT_022146mg;SETIT_021247mg;SETIT_022574mg;SETIT_022137mg;SETIT_022252mg;SETIT_022438mg;SETIT_007586mg;SETIT_008790mg	K00658+K00161+K01900+K00030+K01647+K00627+K00162+K01899+K00627+K00026+K00235+K00164+K00236+K01681+K00031+K01648+K01899+K00026+K00162+K00026+K00026+K00161+K00161
Metabolism	Lipid metabolism	Cutin, suberine and wax biosynthesis	23	ko00073	SETIT_016479mg;SETIT_017829mg;SETIT_020195mg;SETIT_019785mg;SETIT_016640mg;SETIT_032354mg;SETIT_032983mg;SETIT_029701mg;SETIT_029585mg;SETIT_0322551mg;SETIT_029318mg;SETIT_029577mg;SETIT_0322552mg;SETIT_024348mg;SETIT_021812mg;SETIT_021788mg;SETIT_024574mg;SETIT_021641mg;SETIT_007079mg;SETIT_007077mg;SETIT_007300mg;SETIT_007899mg;SETIT_034729mg	K15404+K17991+K15398+K17991+K15404+K13356+K13356+K15406+K13356+K13356+K15403+K13356+K13356+K15402+K15402+K15402+K15402+K15406+K17991+K17991+K17991+K17991+K15404
Metabolism	Glycan biosynthesis and metabolism	Various types of N-glycan biosynthesis	23	ko00513	SETIT_020486mg;SETIT_019298mg;SETIT_018286mg;SETIT_016713mg;SETIT_019378mg;SETIT_017356mg;SETIT_017206mg;SETIT_029572mg;SETIT_029854mg;SETIT_030580mg;SETIT_029826mg;SETIT_029311mg;SETIT_024695mg;SETIT_021341mg;SETIT_021271mg;SETIT_021738mg;SETIT_021445mg;SETIT_021990mg;SETIT_021693mg;SETIT_005719mg;SETIT_007563mg;SETIT_0064412mg;SETIT_006047mg	K07432+K03843+K07441+K14413+K07441+K03843+K00736+K12666+K12670+K05531+K03847+K12373+K12373+K07151+K07151+K12373+K01230+K03844+K12373+K01231+K12668+K00726+K14413
Metabolism	Lipid metabolism	Fatty acid biosynthesis	21	ko00061	SETIT_020181mg;SETIT_020063mg;SETIT_016494mg;SETIT_019395mg;SETIT_030207mg;SETIT_029063mg;SETIT_030170mg;SETIT_029999mg;SETIT_030257mg;SETIT_029594mg;SETIT_030266mg;SETIT_033275mg;SETIT_024262mg;SETIT_021398mg;SETIT_024264mg;SETIT_006939mg;SETIT_006383mg;SETIT_006571mg;SETIT_006033mg;SETIT_006496mg;SETIT_006525mg	K09458+K03921+K00059+K00059+K00208+K01897+K10781+K03921+K00059+K09458+K10782+K09458+K02372+K01897+K00059+K00059+K09458+K03921+K01897+K10781+K10781
Metabolism	Lipid metabolism	Steroid biosynthesis	21	ko00100	SETIT_017831mg;SETIT_016615mg;SETIT_019921mg;SETIT_019860mg;SETIT_016932mg;SETIT_019767mg;SETIT_016414mg;SETIT_029983mg;SETIT_032563mg;SETIT_032916mg;SETIT_030203mg;SETIT_029407mg;SETIT_029372mg;SETIT_030398mg;SETIT_022820mg;SETIT_006062mg;SETIT_008629mg;SETIT_008521mg;SETIT_006158mg;SETIT_008118mg;SETIT_008817mg	K14423+K01853+K01853+K01853+K00213+K01853+K01853+K01052+K01853+K01853+K00222+K05917+K07748+K00559+K08246+K01853+K01853+K01853+K09828+K01052+K01853
Metabolism	Metabolism of terpenoids and polyketides	Zeatin biosynthesis	21	ko00908	SETIT_016382mg;SETIT_019045mg;SETIT_017028mg;SETIT_019278mg;SETIT_016905mg;SETIT_019404mg;SETIT_017116mg;SETIT_020226mg;SETIT_019752mg;SETIT_032044mg;SETIT_032720mg;SETIT_029539mg;SETIT_029740mg;SETIT_029531mg;SETIT_022046mg;SETIT_021761mg;SETIT_024711mg;SETIT_006245mg;SETIT_008391mg;SETIT_006259mg;SETIT_008798mg	K13496+K10760+K13496+K00279+K10717+K13496+K13496+K13496+K00279+K10760+K10717+K10717+K13495+K10717+K00791+K00279+K10760+K10717+K00279+K10717+K10717
Metabolism	Energy metabolism	Nitrogen metabolism	21	ko00910	SETIT_016274mg;SETIT_016136mg;SETIT_016715mg;SETIT_020228mg;SETIT_019373mg;SETIT_017628mg;SETIT_019202mg;SETIT_019646mg;SETIT_016891mg;SETIT_019545mg;SETIT_016877mg;SETIT_016894mg;SETIT_017596mg;SETIT_019721mg;SETIT_028677mg;SETIT_030616mg;SETIT_032745mg;SETIT_020943mg;SETIT_022118mg;SETIT_023891mg;SETIT_008204mg	K10534+K02575+K00366+K02575+K02575+K01915+K02575+K10534+K02575+K02575+K01501+K02575+K01501+K01674+K00284+K01673+K01674+K00264+K01915+K00264+K01674
Genetic Information Processing	Folding, sorting and degradation	Protein export	21	ko03060	SETIT_018460mg;SETIT_017897mg;SETIT_019987mg;SETIT_019257mg;SETIT_017547mg;SETIT_032934mg;SETIT_031312mg;SETIT_030023mg;SETIT_022827mg;SETIT_021921mg;SETIT_023280mg;SETIT_021243mg;SETIT_0242492mg;SETIT_023399mg;SETIT_0242491mg;SETIT_007398mg;SETIT_008607mg;SETIT_008066mg;SETIT_007605mg;SETIT_007289mg;SETIT_007468mg	K13280+K03100+K10956+K03105+K12275+K13280+K12948+K03100+K09490+K03106+K03100+K03070+K12946+K13280+K12946+K09648+K09481+K03217+K03109+K03217+K03105
Metabolism	Amino acid metabolism	Arginine biosynthesis	20	ko00220	SETIT_0180552mg;SETIT_017199mg;SETIT_017156mg;SETIT_017628mg;SETIT_016825mg;SETIT_017738mg;SETIT_0180551mg;SETIT_017196mg;SETIT_029700mg;SETIT_032667mg;SETIT_029301mg;SETIT_032523mg;SETIT_021951mg;SETIT_022118mg;SETIT_021906mg;SETIT_022962mg;SETIT_021759mg;SETIT_006490mg;SETIT_005851mg;SETIT_034795mg	K00611+K01438+K00811+K01915+K13427+K00930+K00611+K00611+K14272+K00814+K14682+K00814+K00818+K01915+K01940+K00611+K01755+K14455+K01427+K14682
Metabolism	Amino acid metabolism	Alanine, aspartate and glutamate metabolism	20	ko00250	SETIT_016884mg;SETIT_017156mg;SETIT_017628mg;SETIT_017204mg;SETIT_016595mg;SETIT_029700mg;SETIT_032667mg;SETIT_032523mg;SETIT_020943mg;SETIT_021679mg;SETIT_022118mg;SETIT_021521mg;SETIT_021906mg;SETIT_023891mg;SETIT_021759mg;SETIT_021508mg;SETIT_008415mg;SETIT_006490mg;SETIT_006899mg;SETIT_008525mg	K17761+K00811+K01915+K01956+K00278+K14272+K00814+K00814+K00264+K00764+K01915+K01953+K01940+K00264+K01755+K00294+K01953+K14455+K13566+K01955
Metabolism	Biosynthesis of other secondary metabolites	Stilbenoid, diarylheptanoid and gingerol biosynthesis	20	ko00945	SETIT_016926mg;SETIT_016880mg;SETIT_033336mg;SETIT_032891mg;SETIT_029849mg;SETIT_029992mg;SETIT_031882mg;SETIT_030651mg;SETIT_030958mg;SETIT_029887mg;SETIT_032624mg;SETIT_033316mg;SETIT_033226mg;SETIT_022355mg;SETIT_022084mg;SETIT_021789mg;SETIT_022114mg;SETIT_022455mg;SETIT_006486mg;SETIT_006484mg	K13065+K00487+K16040+K16040+K13065+K17212+K16040+K13065+K00588+K13065+K17212+K13065+K13065+K16040+K13065+K09754+K00487+K16040+K13065+K13065
Metabolism	Lipid metabolism	Biosynthesis of unsaturated fatty acids	20	ko01040	SETIT_020004mg;SETIT_017485mg;SETIT_020063mg;SETIT_017773mg;SETIT_030505mg;SETIT_029999mg;SETIT_030772mg;SETIT_030771mg;SETIT_030766mg;SETIT_023197mg;SETIT_006811mg;SETIT_006846mg;SETIT_005814mg;SETIT_0065302mg;SETIT_006830mg;SETIT_006571mg;SETIT_0065301mg;SETIT_008635mg;SETIT_006007mg;SETIT_006012mg	K12405+K10256+K03921+K10251+K10251+K03921+K10258+K10258+K10258+K10703+K10251+K10251+K00232+K00232+K10251+K03921+K00232+K10256+K00232+K00232
Metabolism	Lipid metabolism	Fatty acid degradation	19	ko00071	SETIT_017689mg;SETIT_016347mg;SETIT_017508mg;SETIT_017498mg;SETIT_017050mg;SETIT_029063mg;SETIT_030124mg;SETIT_032698mg;SETIT_021398mg;SETIT_021344mg;SETIT_023089mg;SETIT_005814mg;SETIT_0065302mg;SETIT_006183mg;SETIT_006255mg;SETIT_006033mg;SETIT_0065301mg;SETIT_006007mg;SETIT_006012mg	K10527+K10527+K00121+K00001+K00128+K01897+K00121+K00121+K01897+K10527+K18880+K00232+K00232+K00128+K00128+K01897+K00232+K00232+K00232
Metabolism	Metabolism of other amino acids	beta-Alanine metabolism	19	ko00410	SETIT_016543mg;SETIT_017050mg;SETIT_016442mg;SETIT_017307mg;SETIT_029327mg;SETIT_029511mg;SETIT_029899mg;SETIT_029993mg;SETIT_021875mg;SETIT_022665mg;SETIT_021886mg;SETIT_005814mg;SETIT_0065302mg;SETIT_006335mg;SETIT_006183mg;SETIT_006255mg;SETIT_0065301mg;SETIT_006007mg;SETIT_006012mg	K00276+K00128+K00276+K00207+K00140+K01578+K00276+K01431+K17839+K13366+K17839+K00232+K00232+K05605+K00128+K00128+K00232+K00232+K00232
Metabolism	Metabolism of cofactors and vitamins	Folate biosynthesis	19	ko00790	SETIT_017411mg;SETIT_017200mg;SETIT_018410mg;SETIT_016820mg;SETIT_018612mg;SETIT_018375mg;SETIT_018781mg;SETIT_029497mg;SETIT_030989mg;SETIT_029695mg;SETIT_029390mg;SETIT_021412mg;SETIT_022270mg;SETIT_022821mg;SETIT_021153mg;SETIT_022538mg;SETIT_021939mg;SETIT_005831mg;SETIT_005863mg	K18482+K01113+K00079+K14652+K00079+K03635+K03635+K13998+K01633+K13941+K20457+K15376+K14652+K01307+K15631+K01307+K01495+K13950+K15631
Metabolism	Lipid metabolism	Sphingolipid metabolism	18	ko00600	SETIT_016674mg;SETIT_017776mg;SETIT_017389mg;SETIT_017894mg;SETIT_017864mg;SETIT_030003mg;SETIT_030865mg;SETIT_028854mg;SETIT_029907mg;SETIT_030590mg;SETIT_029538mg;SETIT_030323mg;SETIT_0299872mg;SETIT_0299871mg;SETIT_022687mg;SETIT_021395mg;SETIT_023165mg;SETIT_008837mg	K04715+K04708+K04713+K04710+K04710+K07407+K04713+K17108+K07407+K04710+K04718+K07407+K07407+K07407+K04714+K12309+K12382+K04713
Metabolism	Metabolism of cofactors and vitamins	Pantothenate and CoA biosynthesis	18	ko00770	SETIT_019445mg;SETIT_017050mg;SETIT_017046mg;SETIT_019137mg;SETIT_017307mg;SETIT_018301mg;SETIT_016521mg;SETIT_028816mg;SETIT_029993mg;SETIT_031206mg;SETIT_021875mg;SETIT_021528mg;SETIT_021886mg;SETIT_006009mg;SETIT_006183mg;SETIT_006255mg;SETIT_006863mg;SETIT_006721mg	K01652+K00128+K01653+K01922+K00207+K02201+K01652+K09680+K01431+K02201+K17839+K00053+K17839+K09680+K00128+K00128+K01598+K09680
Metabolism	Metabolism of terpenoids and polyketides	Brassinosteroid biosynthesis	18	ko00905	SETIT_020132mg;SETIT_019902mg;SETIT_029312mg;SETIT_029494mg;SETIT_029504mg;SETIT_033153mg;SETIT_029518mg;SETIT_033224mg;SETIT_032899mg;SETIT_032055mg;SETIT_029508mg;SETIT_029492mg;SETIT_025360mg;SETIT_023313mg;SETIT_025233mg;SETIT_021729mg;SETIT_006192mg;SETIT_007856mg	K15639+K12639+K20623+K20623+K20623+K20623+K20623+K20623+K15639+K20623+K20623+K20623+K20623+K09589+K20623+K20623+K15639+K15639
Metabolism	Biosynthesis of other secondary metabolites	Flavonoid biosynthesis	18	ko00941	SETIT_017742mg;SETIT_016926mg;SETIT_019109mg;SETIT_016880mg;SETIT_029249mg;SETIT_029849mg;SETIT_030651mg;SETIT_030958mg;SETIT_029887mg;SETIT_033316mg;SETIT_033226mg;SETIT_022356mg;SETIT_024113mg;SETIT_022084mg;SETIT_021789mg;SETIT_022114mg;SETIT_006486mg;SETIT_006484mg	K05278+K13065+K05277+K00487+K01859+K13065+K13065+K00588+K13065+K13065+K13065+K00475+K01859+K13065+K09754+K00487+K13065+K13065
Metabolism	Energy metabolism	Sulfur metabolism	17	ko00920	SETIT_018008mg;SETIT_017127mg;SETIT_019653mg;SETIT_017893mg;SETIT_017713mg;SETIT_030438mg;SETIT_029784mg;SETIT_033418mg;SETIT_024931mg;SETIT_022937mg;SETIT_021118mg;SETIT_021777mg;SETIT_022247mg;SETIT_006788mg;SETIT_006949mg;SETIT_008356mg;SETIT_006801mg	K01738+K01082+K01738+K01011+K01738+K00860+K05907+K01082+K00640+K01011+K00392+K17285+K00387+K01738+K01738+K01738+K01738
Metabolism	Biosynthesis of other secondary metabolites	Isoquinoline alkaloid biosynthesis	17	ko00950	SETIT_019178mg;SETIT_016543mg;SETIT_017156mg;SETIT_017309mg;SETIT_016442mg;SETIT_017185mg;SETIT_020059mg;SETIT_018261mg;SETIT_029899mg;SETIT_033345mg;SETIT_024060mg;SETIT_021823mg;SETIT_022176mg;SETIT_006490mg;SETIT_006517mg;SETIT_008658mg;SETIT_006518mg	K00815+K00276+K00811+K00815+K00276+K00815+K00815+K00422+K00276+K01592+K01593+K01593+K15849+K14455+K00815+K00422+K00815
Environmental Information Processing	Membrane transport	ABC transporters	17	ko02010	SETIT_018514mg;SETIT_016145mg;SETIT_016162mg;SETIT_029655mg;SETIT_032963mg;SETIT_033678mg;SETIT_024275mg;SETIT_024321mg;SETIT_020970mg;SETIT_020984mg;SETIT_024503mg;SETIT_021108mg;SETIT_021112mg;SETIT_005687mg;SETIT_006656mg;SETIT_005685mg;SETIT_005820mg	K05655+K05658+K05658+K05655+K05666+K05655+K05658+K05681+K05666+K05677+K05658+K05658+K05658+K05666+K05674+K05666+K05674
Genetic Information Processing	Folding, sorting and degradation	SNARE interactions in vesicular transport	16	ko04130	SETIT_018088mg;SETIT_018215mg;SETIT_020385mg;SETIT_017979mg;SETIT_019107mg;SETIT_019512mg;SETIT_018123mg;SETIT_030643mg;SETIT_030644mg;SETIT_032688mg;SETIT_031529mg;SETIT_022756mg;SETIT_006890mg;SETIT_007066mg;SETIT_008429mg;SETIT_037238mg	K08488+K08495+K08504+K08509+K08515+K08486+K08509+K08486+K08486+K08506+K08505+K08486+K08489+K08515+K08486+K08496
Metabolism	Lipid metabolism	Ether lipid metabolism	15	ko00565	SETIT_016961mg;SETIT_017470mg;SETIT_018638mg;SETIT_019245mg;SETIT_028927mg;SETIT_028907mg;SETIT_028941mg;SETIT_021025mg;SETIT_024724mg;SETIT_022261mg;SETIT_006250mg;SETIT_006374mg;SETIT_006175mg;SETIT_005868mg;SETIT_039038mg	K13519+K00993+K01047+K01115+K01115+K01115+K01115+K01115+K01115+K13510+K16860+K00993+K13510+K01115+K01047
Metabolism	Metabolism of terpenoids and polyketides	Diterpenoid biosynthesis	15	ko00904	SETIT_019171mg;SETIT_017671mg;SETIT_019466mg;SETIT_032594mg;SETIT_029001mg;SETIT_029247mg;SETIT_022380mg;SETIT_025127mg;SETIT_022227mg;SETIT_024880mg;SETIT_025095mg;SETIT_006269mg;SETIT_006567mg;SETIT_006218mg;SETIT_037896mg	K04120+K04125+K04121+K05282+K04120+K04121+K04125+K04124+K04125+K04121+K04125+K04122+K04122+K04122+K04124
Metabolism	Metabolism of terpenoids and polyketides	Carotenoid biosynthesis	15	ko00906	SETIT_020040mg;SETIT_017109mg;SETIT_016635mg;SETIT_029859mg;SETIT_028688mg;SETIT_028687mg;SETIT_029316mg;SETIT_028698mg;SETIT_029603mg;SETIT_028685mg;SETIT_029336mg;SETIT_022008mg;SETIT_021888mg;SETIT_024703mg;SETIT_006539mg	K09840+K09843+K15747+K02291+K09842+K09842+K09840+K09842+K09843+K09842+K00514+K15744+K02291+K09840+K02291
Cellular Processes	Transport and catabolism	Autophagy - other	15	ko04136	SETIT_017545mg;SETIT_017892mg;SETIT_016148mg;SETIT_018850mg;SETIT_017586mg;SETIT_016844mg;SETIT_016092mg;SETIT_031539mg;SETIT_020944mg;SETIT_022905mg;SETIT_006958mg;SETIT_007270mg;SETIT_007611mg;SETIT_005665mg;SETIT_034479mg	K17908+K04382+K08330+K08336+K08339+K08331+K08333+K08341+K07203+K08269+K04382+K19730+K08341+K17906+K08269
Metabolism	Carbohydrate metabolism	Propanoate metabolism	14	ko00640	SETIT_016421mg;SETIT_019533mg;SETIT_017316mg;SETIT_017639mg;SETIT_030465mg;SETIT_029327mg;SETIT_029511mg;SETIT_021247mg;SETIT_005814mg;SETIT_0065302mg;SETIT_006335mg;SETIT_0065301mg;SETIT_006007mg;SETIT_006012mg	K01895+K00016+K01900+K00016+K01899+K00140+K01578+K01899+K00232+K00232+K05605+K00232+K00232+K00232
Metabolism	Amino acid metabolism	Lysine biosynthesis	13	ko00300	SETIT_018106mg;SETIT_029762mg;SETIT_033686mg;SETIT_029364mg;SETIT_028859mg;SETIT_032668mg;SETIT_021869mg;SETIT_022462mg;SETIT_005769mg;SETIT_006647mg;SETIT_006934mg;SETIT_035771mg;SETIT_040236mg	K00215+K10206+K00293+K00928+K12524+K00293+K01586+K01778+K00928+K01714+K01714+K10206+K00215
Metabolism	Glycan biosynthesis and metabolism	Glycosylphosphatidylinositol (GPI)-anchor biosynthesis	13	ko00563	SETIT_017180mg;SETIT_016829mg;SETIT_017910mg;SETIT_016220mg;SETIT_016223mg;SETIT_029845mg;SETIT_024276mg;SETIT_021856mg;SETIT_022164mg;SETIT_022992mg;SETIT_022884mg;SETIT_006423mg;SETIT_006035mg	K05293+K05286+K03859+K05285+K05310+K05284+K03861+K07542+K05287+K03434+K07541+K05293+K05292
Metabolism	Metabolism of cofactors and vitamins	Biotin metabolism	13	ko00780	SETIT_017528mg;SETIT_020181mg;SETIT_016494mg;SETIT_019395mg;SETIT_030207mg;SETIT_030137mg;SETIT_030257mg;SETIT_029594mg;SETIT_033275mg;SETIT_024262mg;SETIT_024264mg;SETIT_006939mg;SETIT_006383mg	K01942+K09458+K00059+K00059+K00208+K01012+K00059+K09458+K09458+K02372+K00059+K00059+K09458
Metabolism	Biosynthesis of other secondary metabolites	Tropane, piperidine and pyridine alkaloid biosynthesis	13	ko00960	SETIT_016835mg;SETIT_019178mg;SETIT_016543mg;SETIT_017156mg;SETIT_017309mg;SETIT_016442mg;SETIT_017185mg;SETIT_020059mg;SETIT_029899mg;SETIT_022176mg;SETIT_006490mg;SETIT_006517mg;SETIT_006518mg	K00817+K00815+K00276+K00811+K00815+K00276+K00815+K00815+K00276+K15849+K14455+K00815+K00815
Metabolism	Amino acid metabolism	Valine, leucine and isoleucine degradation	12	ko00280	SETIT_017912mg;SETIT_017050mg;SETIT_017896mg;SETIT_029327mg;SETIT_029736mg;SETIT_025771mg;SETIT_021299mg;SETIT_024653mg;SETIT_006820mg;SETIT_006335mg;SETIT_006183mg;SETIT_006255mg	K05607+K00128+K05607+K00140+K01641+K01968+K01968+K00253+K00020+K05605+K00128+K00128
Metabolism	Metabolism of cofactors and vitamins	Nicotinate and nicotinamide metabolism	12	ko00760	SETIT_018170mg;SETIT_016595mg;SETIT_029058mg;SETIT_030683mg;SETIT_030460mg;SETIT_0303661mg;SETIT_030546mg;SETIT_025161mg;SETIT_021731mg;SETIT_025632mg;SETIT_021345mg;SETIT_006582mg	K06210+K00278+K01950+K00858+K01240+K00767+K03787+K03517+K00858+K03517+K03517+K03426
Metabolism	Lipid metabolism	Arachidonic acid metabolism	11	ko00590	SETIT_018223mg;SETIT_019891mg;SETIT_018410mg;SETIT_018638mg;SETIT_018612mg;SETIT_020140mg;SETIT_023447mg;SETIT_008733mg;SETIT_007214mg;SETIT_006466mg;SETIT_039038mg	K00432+K07418+K00079+K01047+K00079+K07418+K00432+K07418+K00432+K07418+K01047
Metabolism	Metabolism of cofactors and vitamins	Thiamine metabolism	11	ko00730	SETIT_029968mg;SETIT_030346mg;SETIT_029067mg;SETIT_024200mg;SETIT_023101mg;SETIT_022926mg;SETIT_021346mg;SETIT_022856mg;SETIT_006411mg;SETIT_006473mg;SETIT_005941mg	K04487+K03146+K01662+K00939+K00939+K00949+K01662+K00939+K04487+K03146+K01662
Metabolism	Metabolism of other amino acids	Selenocompound metabolism	10	ko00450	SETIT_017132mg;SETIT_016336mg;SETIT_0289991mg;SETIT_0289992mg;SETIT_029424mg;SETIT_032050mg;SETIT_021042mg;SETIT_021281mg;SETIT_006353mg;SETIT_007183mg	K00384+K01874+K00549+K00549+K00384+K01008+K08247+K00549+K01760+K00384
Metabolism	Glycan biosynthesis and metabolism	Glycosaminoglycan degradation	10	ko00531	SETIT_017532mg;SETIT_016855mg;SETIT_029229mg;SETIT_029311mg;SETIT_024695mg;SETIT_021738mg;SETIT_021698mg;SETIT_021395mg;SETIT_021693mg;SETIT_006147mg	K10532+K07964+K07964+K12373+K12373+K12373+K07964+K12309+K12373+K07964
Genetic Information Processing	Folding, sorting and degradation	Sulfur relay system	10	ko04122	SETIT_017893mg;SETIT_018375mg;SETIT_018781mg;SETIT_019969mg;SETIT_029968mg;SETIT_031616mg;SETIT_022937mg;SETIT_021986mg;SETIT_006411mg;SETIT_009085mg	K01011+K03635+K03635+K14168+K04487+K12161+K01011+K14169+K04487+K11996
Metabolism	Amino acid metabolism	Histidine metabolism	9	ko00340	SETIT_016835mg;SETIT_017050mg;SETIT_017033mg;SETIT_030061mg;SETIT_021861mg;SETIT_022755mg;SETIT_006183mg;SETIT_006255mg;SETIT_035006mg	K00817+K00128+K01590+K00765+K19787+K01814+K00128+K00128+K00013
Metabolism	Glycan biosynthesis and metabolism	Other types of O-glycan biosynthesis	9	ko00514	SETIT_016197mg;SETIT_016818mg;SETIT_029376mg;SETIT_029932mg;SETIT_024592mg;SETIT_022430mg;SETIT_025803mg;SETIT_008749mg;SETIT_006188mg	K09667+K13667+K03691+K20783+K13667+K20782+K13667+K13667+K13667
Metabolism	Lipid metabolism	Linoleic acid metabolism	9	ko00591	SETIT_016269mg;SETIT_019891mg;SETIT_018638mg;SETIT_020140mg;SETIT_021204mg;SETIT_008733mg;SETIT_005855mg;SETIT_006466mg;SETIT_039038mg	K00454+K07418+K01047+K07418+K00454+K07418+K00454+K07418+K01047
Metabolism	Glycan biosynthesis and metabolism	Glycosphingolipid biosynthesis - globo and isoglobo series	9	ko00603	SETIT_030003mg;SETIT_029907mg;SETIT_030323mg;SETIT_0299872mg;SETIT_0299871mg;SETIT_029311mg;SETIT_024695mg;SETIT_021738mg;SETIT_021693mg	K07407+K07407+K07407+K07407+K07407+K12373+K12373+K12373+K12373
Metabolism	Metabolism of terpenoids and polyketides	Sesquiterpenoid and triterpenoid biosynthesis	9	ko00909	SETIT_019268mg;SETIT_016840mg;SETIT_016692mg;SETIT_019061mg;SETIT_020240mg;SETIT_033072mg;SETIT_024145mg;SETIT_021506mg;SETIT_039341mg	K14184+K14175+K14184+K14175+K14175+K14184+K14184+K14184+K15803
Metabolism	Energy metabolism	Photosynthesis - antenna proteins	8	ko00196	SETIT_018111mg;SETIT_030569mg;SETIT_030702mg;SETIT_030808mg;SETIT_030730mg;SETIT_030845mg;SETIT_024648mg;SETIT_006996mg	K08911+K14172+K08915+K08914+K08908+K08912+K08912+K08907
Metabolism	Metabolism of other amino acids	Taurine and hypotaurine metabolism	8	ko00430	SETIT_029489mg;SETIT_030953mg;SETIT_029507mg;SETIT_031187mg;SETIT_022979mg;SETIT_022947mg;SETIT_022810mg;SETIT_008785mg	K00485+K10712+K00485+K10712+K10712+K10712+K10712+K00485
Metabolism	Glycan biosynthesis and metabolism	Other glycan degradation	8	ko00511	SETIT_028854mg;SETIT_029311mg;SETIT_029623mg;SETIT_024695mg;SETIT_021738mg;SETIT_021368mg;SETIT_021395mg;SETIT_021693mg	K17108+K12373+K01206+K12373+K12373+K01227+K12309+K12373
Metabolism	Metabolism of cofactors and vitamins	One carbon pool by folate	8	ko00670	SETIT_0199961mg;SETIT_0199962mg;SETIT_030726mg;SETIT_029051mg;SETIT_029497mg;SETIT_029294mg;SETIT_021684mg;SETIT_023604mg	K01433+K01433+K01934+K01938+K13998+K00602+K00600+K00600
Metabolism	Biosynthesis of other secondary metabolites	Indole alkaloid biosynthesis	8	ko00901	SETIT_019883mg;SETIT_019852mg;SETIT_019669mg;SETIT_019858mg;SETIT_019282mg;SETIT_032141mg;SETIT_024060mg;SETIT_021823mg	K01757+K01757+K01757+K01757+K01757+K01757+K01593+K01593
Metabolism	Metabolism of terpenoids and polyketides	Monoterpenoid biosynthesis	8	ko00902	SETIT_017888mg;SETIT_019057mg;SETIT_017884mg;SETIT_019872mg;SETIT_030375mg;SETIT_0304781mg;SETIT_030481mg;SETIT_030618mg	K15095+K15095+K15095+K15095+K15095+K15095+K15095+K15095
Metabolism	Biosynthesis of other secondary metabolites	Monobactam biosynthesis	7	ko00261	SETIT_018106mg;SETIT_029364mg;SETIT_028859mg;SETIT_005769mg;SETIT_006647mg;SETIT_006934mg;SETIT_040236mg	K00215+K00928+K12524+K00928+K01714+K01714+K00215
Metabolism	Amino acid metabolism	Valine, leucine and isoleucine biosynthesis	7	ko00290	SETIT_016949mg;SETIT_019445mg;SETIT_018190mg;SETIT_017046mg;SETIT_016521mg;SETIT_021528mg;SETIT_022214mg	K01703+K01652+K01704+K01653+K01652+K00053+K00052
Metabolism	Carbohydrate metabolism	Butanoate metabolism	6	ko00650	SETIT_016884mg;SETIT_019445mg;SETIT_017571mg;SETIT_017046mg;SETIT_016521mg;SETIT_029736mg	K17761+K01652+K18121+K01653+K01652+K01641
Metabolism	Carbohydrate metabolism	C5-Branched dibasic acid metabolism	6	ko00660	SETIT_016949mg;SETIT_019445mg;SETIT_018190mg;SETIT_017046mg;SETIT_016521mg;SETIT_022214mg	K01703+K01652+K01704+K01653+K01652+K00052
Metabolism	Glycan biosynthesis and metabolism	Glycosphingolipid biosynthesis - ganglio series	5	ko00604	SETIT_029311mg;SETIT_024695mg;SETIT_021738mg;SETIT_021395mg;SETIT_021693mg	K12373+K12373+K12373+K12309+K12373
Metabolism	Metabolism of cofactors and vitamins	Riboflavin metabolism	5	ko00740	SETIT_016643mg;SETIT_016820mg;SETIT_031375mg;SETIT_022270mg;SETIT_022795mg	K11752+K14652+K18453+K14652+K00793
Genetic Information Processing	Replication and repair	Non-homologous end-joining	5	ko03450	SETIT_016108mg;SETIT_029203mg;SETIT_032906mg;SETIT_024045mg;SETIT_006186mg	K10866+K10884+K10884+K04799+K03512
Metabolism	Glycan biosynthesis and metabolism	Mannose type O-glycan biosynthesis	4	ko00515	SETIT_016722mg;SETIT_008074mg;SETIT_006141mg;SETIT_008795mg	K18207+K18207+K18207+K18207
Metabolism	Biosynthesis of other secondary metabolites	Isoflavonoid biosynthesis	4	ko00943	SETIT_019162mg;SETIT_017577mg;SETIT_022421mg;SETIT_022422mg	K13259+K13259+K13259+K13259
Metabolism	Metabolism of other amino acids	Phosphonate and phosphinate metabolism	3	ko00440	SETIT_017822mg;SETIT_017470mg;SETIT_006374mg	K00968+K00993+K00993
Metabolism	Metabolism of other amino acids	D-Amino acid metabolism	3	ko00470	SETIT_017484mg;SETIT_021869mg;SETIT_022462mg	K05396+K01586+K01778
Metabolism	Biosynthesis of other secondary metabolites	Neomycin, kanamycin and gentamicin biosynthesis	3	ko00524	SETIT_021809mg;SETIT_024585mg;SETIT_021993mg	K00844+K00844+K00844
Metabolism	Metabolism of cofactors and vitamins	Lipoic acid metabolism	3	ko00785	SETIT_022410mg;SETIT_022783mg;SETIT_024075mg	K03644+K03801+K03801
Metabolism	Metabolism of terpenoids and polyketides	Limonene and pinene degradation	3	ko00903	SETIT_017050mg;SETIT_006183mg;SETIT_006255mg	K00128+K00128+K00128
Metabolism	Biosynthesis of other secondary metabolites	Betalain biosynthesis	3	ko00965	SETIT_033006mg;SETIT_024060mg;SETIT_021823mg	K15777+K01593+K01593
Metabolism	Biosynthesis of other secondary metabolites	Glucosinolate biosynthesis	3	ko00966	SETIT_016949mg;SETIT_007904mg;SETIT_007876mg	K01703+K13027+K13027
Metabolism	Metabolism of cofactors and vitamins	Vitamin B6 metabolism	2	ko00750	SETIT_018062mg;SETIT_024134mg	K08681+K01733
Metabolism	Biosynthesis of other secondary metabolites	Caffeine metabolism	1	ko00232	SETIT_032986mg	K00106
Metabolism	Metabolism of terpenoids and polyketides	Polyketide sugar unit biosynthesis	1	ko00523	SETIT_017891mg	K12451
Metabolism	Biosynthesis of other secondary metabolites	Anthocyanin biosynthesis	1	ko00942	SETIT_025036mg	K12938
Metabolism	Biosynthesis of other secondary metabolites	Flavone and flavonol biosynthesis	1	ko00944	SETIT_006338mg	K10757
