# Supplementary material for: Conuping BSA-Seq and RNA-Seq Reveal the Molecular Pathway and Genes Associated with the Plant Height of Foxtail Millet (Setaria italica)
Source: Int J Mol Sci. 2022 Oct 5;23(19):11824. doi: 10.3390/ijms231911824 (PMC9569614; doi:10.3390/ijms231911824)
Supplement: Supplementary file 1 [file ijms-23-11824-s001.zip › Supplementary Table S7. KEGG enrichment analysis of up-regulated DEGs.xls]

Supplementary Table S7. KEGG enrichment analysis of up-regulated DEGs
KEGG_A_class	KEGG_B_class	Pathway	out (54)	All (2788)	Pvalue	Qvalue	Pathway ID	Genes	K_IDs
Genetic Information Processing	Replication and repair	Mismatch repair	5	35	0.000471519	0.01618712	ko03430	SETIT_018115mg;SETIT_0193142mg;SETIT_0190462mg;SETIT_018063mg;SETIT_024115mg	K04802+K10858+K07466+K10739+K10746
Genetic Information Processing	Replication and repair	DNA replication	5	36	0.000539571	0.01618712	ko03030	SETIT_018115mg;SETIT_0190462mg;SETIT_016456mg;SETIT_018063mg;SETIT_031288mg	K04802+K07466+K02209+K10739+K02326
Metabolism	Biosynthesis of other secondary metabolites	Isoquinoline alkaloid biosynthesis	3	17	0.003855214	0.07710428	ko00950	SETIT_016543mg;SETIT_024060mg;SETIT_008658mg	K00276+K01593+K00422
Genetic Information Processing	Replication and repair	Nucleotide excision repair	4	42	0.008159059	0.12238588	ko03420	SETIT_018115mg;SETIT_0190462mg;SETIT_018063mg;SETIT_031288mg	K04802+K07466+K10739+K02326
Metabolism	Amino acid metabolism	Phenylalanine metabolism	3	28	0.01598366	0.1758731	ko00360	SETIT_016543mg;SETIT_029584mg;SETIT_024060mg	K00276+K01426+K01593
Metabolism	Amino acid metabolism	Tyrosine metabolism	3	29	0.01758731	0.1758731	ko00350	SETIT_016543mg;SETIT_024060mg;SETIT_008658mg	K00276+K01593+K00422
Metabolism	Carbohydrate metabolism	Amino sugar and nucleotide sugar metabolism	4	68	0.04104584	0.35182149	ko00520	SETIT_033231mg;SETIT_024695mg;SETIT_021011mg;SETIT_007159mg	K01183+K12373+K00770+K01209
Metabolism	Biosynthesis of other secondary metabolites	Betalain biosynthesis	1	3	0.05700805	0.39955033	ko00965	SETIT_024060mg	K01593
Metabolism	Carbohydrate metabolism	Pyruvate metabolism	3	49	0.06772736	0.39955033	ko00620	SETIT_024907mg;SETIT_007586mg;SETIT_008790mg	K00029+K00161+K00161
Metabolism	Carbohydrate metabolism	Citrate cycle (TCA cycle)	2	23	0.07189662	0.39955033	ko00020	SETIT_007586mg;SETIT_008790mg	K00161+K00161
Metabolism	Amino acid metabolism	Tryptophan metabolism	2	24	0.07748469	0.39955033	ko00380	SETIT_029584mg;SETIT_024060mg	K01426+K01593
Metabolism	Amino acid metabolism	Glycine, serine and threonine metabolism	2	26	0.08905358	0.39955033	ko00260	SETIT_016543mg;SETIT_028859mg	K00276+K12524
Genetic Information Processing	Replication and repair	Base excision repair	2	26	0.08905358	0.39955033	ko03410	SETIT_018115mg;SETIT_031288mg	K04802+K02326
Metabolism	Glycan biosynthesis and metabolism	Glycosphingolipid biosynthesis - ganglio series	1	5	0.09322841	0.39955033	ko00604	SETIT_024695mg	K12373
Metabolism	Biosynthesis of other secondary metabolites	Monobactam biosynthesis	1	7	0.1280823	0.483376	ko00261	SETIT_028859mg	K12524
Genetic Information Processing	Transcription	RNA polymerase	2	33	0.1329736	0.483376	ko03020	SETIT_018628mg;SETIT_032381mg	K03012+K03004
Metabolism	Glycan biosynthesis and metabolism	Other glycan degradation	1	8	0.1450128	0.483376	ko00511	SETIT_024695mg	K12373
Metabolism	Biosynthesis of other secondary metabolites	Indole alkaloid biosynthesis	1	8	0.1450128	0.483376	ko00901	SETIT_024060mg	K01593
Metabolism	Glycan biosynthesis and metabolism	Glycosphingolipid biosynthesis - globo and isoglobo series	1	9	0.1616204	0.4848612	ko00603	SETIT_024695mg	K12373
Metabolism	Metabolism of terpenoids and polyketides	Sesquiterpenoid and triterpenoid biosynthesis	1	9	0.1616204	0.4848612	ko00909	SETIT_020240mg	K14175
Genetic Information Processing	Translation	Ribosome	5	153	0.1718653	0.48521291	ko03010	SETIT_031771mg;SETIT_033140mg;SETIT_031505mg;SETIT_033106mg;SETIT_023517mg	K02930+K02930+K02927+K02927+K02958
Metabolism	Glycan biosynthesis and metabolism	Glycosaminoglycan degradation	1	10	0.1779114	0.48521291	ko00531	SETIT_024695mg	K12373
Genetic Information Processing	Replication and repair	Homologous recombination	2	41	0.1877411	0.48975939	ko03440	SETIT_0190462mg;SETIT_018063mg	K07466+K10739
Metabolism	Amino acid metabolism	Lysine biosynthesis	1	13	0.2249425	0.51909808	ko00300	SETIT_028859mg	K12524
Metabolism	Glycan biosynthesis and metabolism	Glycosylphosphatidylinositol (GPI)-anchor biosynthesis	1	13	0.2249425	0.51909808	ko00563	SETIT_024276mg	K03861
Metabolism	Biosynthesis of other secondary metabolites	Tropane, piperidine and pyridine alkaloid biosynthesis	1	13	0.2249425	0.51909808	ko00960	SETIT_016543mg	K00276
Metabolism	Global and overview maps	Carbon metabolism	4	129	0.2383254	0.529612	ko01200	SETIT_024907mg;SETIT_007586mg;SETIT_008790mg;SETIT_036978mg	K00029+K00161+K00161+K01057
Metabolism	Metabolism of terpenoids and polyketides	Diterpenoid biosynthesis	1	15	0.2548187	0.54604007	ko00904	SETIT_037896mg	K04124
Genetic Information Processing	Folding, sorting and degradation	SNARE interactions in vesicular transport	1	16	0.26933	0.54805881	ko04130	SETIT_019107mg	K08515
Metabolism	Amino acid metabolism	Cysteine and methionine metabolism	2	55	0.2886236	0.54805881	ko00270	SETIT_017837mg;SETIT_028859mg	K05933+K12524
Metabolism	Lipid metabolism	Sphingolipid metabolism	1	18	0.2975254	0.54805881	ko00600	SETIT_017894mg	K04710
Metabolism	Biosynthesis of other secondary metabolites	Flavonoid biosynthesis	1	18	0.2975254	0.54805881	ko00941	SETIT_022084mg	K13065
Metabolism	Metabolism of other amino acids	beta-Alanine metabolism	1	19	0.3112199	0.54805881	ko00410	SETIT_016543mg	K00276
Metabolism	Biosynthesis of other secondary metabolites	Stilbenoid, diarylheptanoid and gingerol biosynthesis	1	20	0.3246522	0.54805881	ko00945	SETIT_022084mg	K13065
Genetic Information Processing	Folding, sorting and degradation	RNA degradation	2	60	0.3247725	0.54805881	ko03018	SETIT_017435mg;SETIT_008679mg	K03678+K14442
Metabolism	Energy metabolism	Nitrogen metabolism	1	21	0.3378274	0.54805881	ko00910	SETIT_016274mg	K10534
Genetic Information Processing	Folding, sorting and degradation	Ubiquitin mediated proteolysis	3	106	0.3379696	0.54805881	ko04120	SETIT_031505mg;SETIT_033106mg;SETIT_022497mg	K02927+K02927+K08770
Metabolism	Glycan biosynthesis and metabolism	Various types of N-glycan biosynthesis	1	23	0.3634253	0.57382942	ko00513	SETIT_024695mg	K12373
Metabolism	Global and overview maps	Metabolic pathways	28	1363	0.3809467	0.5828838	ko01100	SETIT_016274mg;SETIT_0169761mg;SETIT_017837mg;SETIT_016543mg;SETIT_0169762mg;SETIT_020240mg;SETIT_017894mg;SETIT_028735mg;SETIT_029584mg;SETIT_030112mg;SETIT_033438mg;SETIT_028859mg;SETIT_033231mg;SETIT_032327mg;SETIT_024276mg;SETIT_024695mg;SETIT_021011mg;SETIT_024907mg;SETIT_024060mg;SETIT_022230mg;SETIT_022084mg;SETIT_007159mg;SETIT_007586mg;SETIT_008658mg;SETIT_006270mg;SETIT_008790mg;SETIT_0…	K10534+K01179+K05933+K00276+K01179+K14175+K04710+K01099+K01426+K01609+K03428+K12524+K01183+K00512+K03861+K12373+K00770+K00029+K01593+K01051+K13065+K01209+K00161+K00422+K00512+K00161+K01057+K04124
Metabolism	Carbohydrate metabolism	Glycolysis / Gluconeogenesis	2	69	0.3885892	0.5828838	ko00010	SETIT_007586mg;SETIT_008790mg	K00161+K00161
Metabolism	Metabolism of cofactors and vitamins	Porphyrin metabolism	1	26	0.4000112	0.58538224	ko00860	SETIT_033438mg	K03428
Metabolism	Carbohydrate metabolism	Inositol phosphate metabolism	1	28	0.4232469	0.60463843	ko00562	SETIT_028735mg	K01099
Metabolism	Carbohydrate metabolism	Pentose phosphate pathway	1	29	0.4345312	0.6063226	ko00030	SETIT_036978mg	K01057
Metabolism	Amino acid metabolism	Arginine and proline metabolism	1	31	0.4564535	0.62243659	ko00330	SETIT_029584mg	K01426
Metabolism	Amino acid metabolism	Phenylalanine, tyrosine and tryptophan biosynthesis	1	32	0.4670997	0.6227996	ko00400	SETIT_030112mg	K01609
Metabolism	Metabolism of terpenoids and polyketides	Terpenoid backbone biosynthesis	1	34	0.4877817	0.636237	ko00900	SETIT_030661mg	K11778
Environmental Information Processing	Signal transduction	Plant hormone signal transduction	3	139	0.5104077	0.6515843	ko04075	SETIT_018378mg;SETIT_018243mg;SETIT_030160mg	K14496+K14492+K14505
Environmental Information Processing	Signal transduction	Phosphatidylinositol signaling system	1	39	0.5361019	0.66498156	ko04070	SETIT_028735mg	K01099
Genetic Information Processing	Translation	Ribosome biogenesis in eukaryotes	1	40	0.5452144	0.66498156	ko03008	SETIT_022672mg	K03538
Metabolism	Energy metabolism	Carbon fixation in photosynthetic organisms	1	41	0.5541513	0.66498156	ko00710	SETIT_024907mg	K00029
Environmental Information Processing	Signal transduction	MAPK signaling pathway - plant	2	109	0.631647	0.73463792	ko04016	SETIT_018378mg;SETIT_022858mg	K14496+K20728
Metabolism	Carbohydrate metabolism	Starch and sucrose metabolism	2	110	0.6366862	0.73463792	ko00500	SETIT_0169761mg;SETIT_0169762mg	K01179+K01179
Metabolism	Lipid metabolism	Glycerophospholipid metabolism	1	57	0.6757733	0.75798244	ko00564	SETIT_029902mg	K06129
Metabolism	Carbohydrate metabolism	Pentose and glucuronate interconversions	1	58	0.6821842	0.75798244	ko00040	SETIT_022230mg	K01051
Metabolism	Global and overview maps	Biosynthesis of amino acids	2	124	0.7017863	0.76558505	ko01230	SETIT_030112mg;SETIT_028859mg	K01609+K12524
Metabolism	Global and overview maps	Biosynthesis of secondary metabolites	13	798	0.8145251	0.87270546	ko01110	SETIT_017837mg;SETIT_016543mg;SETIT_030661mg;SETIT_030112mg;SETIT_033438mg;SETIT_028859mg;SETIT_024060mg;SETIT_022084mg;SETIT_007586mg;SETIT_008658mg;SETIT_008790mg;SETIT_036978mg;SETIT_037896mg	K05933+K00276+K11778+K01609+K03428+K12524+K01593+K13065+K00161+K00422+K00161+K01057+K04124
Cellular Processes	Transport and catabolism	Endocytosis	1	95	0.8489968	0.89368084	ko04144	SETIT_021434mg	K03283
Genetic Information Processing	Transcription	Spliceosome	1	101	0.8662928	0.89616497	ko03040	SETIT_021434mg	K03283
Genetic Information Processing	Folding, sorting and degradation	Protein processing in endoplasmic reticulum	1	112	0.8930977	0.90823495	ko04141	SETIT_021434mg	K03283
Metabolism	Biosynthesis of other secondary metabolites	Phenylpropanoid biosynthesis	1	129	0.9244869	0.9244869	ko00940	SETIT_022084mg	K13065
