# Supplementary material for: Conuping BSA-Seq and RNA-Seq Reveal the Molecular Pathway and Genes Associated with the Plant Height of Foxtail Millet (Setaria italica)
Source: Int J Mol Sci. 2022 Oct 5;23(19):11824. doi: 10.3390/ijms231911824 (PMC9569614; doi:10.3390/ijms231911824)
Supplement: Supplementary file 1 [file ijms-23-11824-s001.zip › Supplementary Table S8. Expression of candidate genes on chromosome VIII in RNA-Seq.xlsx]

## Sheet: Sheet1
Supplementary Table S8. Expression of candidate genes on chromosome VIII in RNA-Seq
Gene Id	Chromosome Position			AYP1_1	AYP1_2	AYP1_3	XYP1_1	XYP1_2	XYP1_3
SETIT_025974mg	VIII: 8002427-8007053			14	11	10	31	20	31
SETIT_026716mg	VIII: 27415988-27417973			0	0	0	0	0	0
SETIT_028269mg	VIII: 28273783-28274632			0	0	0	0	0	0
SETIT_027059mg	VIII: 28960815-28961439			0	0	0	0	0	0
SETIT_028021mg	VIII: 28978928-28980985			0	0	0	0	0	0
SETIT_026673mg	VIII: 28990427-28991611			28	44	37	34	106	24
SETIT_028117mg	VIII: 28996556-28998463			4	3	4	7	26	4
SETIT_028099mg	VIII: 29010543-29012510			159	133	145	174	194	258
SETIT_027207mg	VIII: 29019970-29025599			57	38	54	56	40	38
SETIT_027835mg	VIII: 29020436-29022329			5	2	5	10	16	22
SETIT_026812mg	VIII: 29025981-29028008			23	22	12	9	22	22
